# Supplementary material for: Structural Modification and Development of N‑(1,2,3,4-Tetrahydro-3-isoquinolinylmethyl)benzamide, BPR1M492, as a Potent and Rapid-Onset Opioid Analgesic with Reduced Withdrawal Symptoms
Source: J Med Chem. 2026 Jun 1;69(11):13222–47. doi: 10.1021/acs.jmedchem.6c00215 (PMC13266996; doi:10.1021/acs.jmedchem.6c00215)
Supplement: Supplementary file 2 [file jm6c00215_si_002.csv]

Compound_ID	SMILES	FLIPR Ca2+ of MOR EC50 (nM)	FLIPR Ca2+ of MOR Emax (%)
16	O=C(C3=CC=C(CC)C=C3)NCC2N(C)CC1=CC=CC=C1C2	16	79.5
17	O=C(C3=CC=C(SCC)C=C3)NCC2N(C)CC1=CC=CC=C1C2	5.03	90
18	CN2CC1=CC=CC=C1CC2CNC(C3=CC(F)=CC=C3Cl)=O	42.6	79.7
19	CN2CC1=CC=CC=C1CC2CNC(C3=CC(F)=CC=C3C)=O	31.8	77.1
20	CN2CC1=CC=CC=C1CC2CNC(C3=CC(Cl)=CC=C3Cl)=O	44.9	72
21	CN2CC1=CC=CC=C1CC2CNC(CCC3=CC=C(C)C=C3)=O	8.31	114
22	CN2CC1=CC=CC=C1CC2CNC(CCC3=CC=CC(C)=C3)=O	0.939	102
23	O=C(CCC3=CC(F)=CC=C3)NCC2N(C)CC1=CC=CC=C1C2	3.58	90
24	CN2CC1=CC=CC=C1CC2CNC(CCC3=CC=CC(Cl)=C3)=O	1.31	88.5
25	BrC1=C2C(CN(C)C(CNC(C3=CC=C(CC)C=C3)=O)C2)=CC=C1	218	45.8
26	BrC1=C2C(CN(C)C(CNC(C3=CC=C(Cl)C(Cl)=C3)=O)C2)=CC=C1	287	79.8
27	BrC1=C2C(CN(C)C(CNC(CCC3=CC=CC=C3)=O)C2)=CC=C1	6.82	71
28	BrC1=C2C(CN(C)C(CNC(CCC3=CC(F)=CC=C3)=O)C2)=CC=C1	11	92.5
29	O=C(C3=CC=C(SCC)C=C3)NCC2N(C)CC1=CC=C(C)C=C1C2	108	108
30	O=C(C3=CC=C(Cl)C(Cl)=C3)NCC2N(C)CC1=CC=C(C)C=C1C2	27.6	124
31	CN2C(CNC(CCC3=CC=CC=C3)=O)CC1=CC(C)=CC=C1C2	0.11	80.6
32	O=C(CCC3=CC=CC(F)=C3)NCC2N(C)CC1=CC=C(C)C=C1C2	4.98	84.4
33	O=C(C3=CC=C(CC)C=C3)NCC2N(C)CC1=CC=C(F)C=C1C2	56.7	92.1
34	O=C(C3=CC=C(C(F)(F)F)C=C3)NCC2N(C)CC1=CC=C(F)C=C1C2	123	86.1
35	O=C(C3=CC=C(Cl)C(Cl)=C3)NCC2N(C)CC1=CC=C(F)C=C1C2	44.2	102
36	O=C(CCC3=CC=CC(F)=C3)NCC2N(C)CC1=CC=C(F)C=C1C2	20.1	101
37	O=C(C3=CC=C(CC)C=C3)NCC2N(C)CC1=CC=C(Cl)C=C1C2	46.1	96.3
38	O=C(C3=CC=C(SCC)C=C3)NCC2N(C)CC1=CC=C(Cl)C=C1C2	35.8	100
39	O=C(C3=CC=C(C(F)(F)F)C=C3)NCC2N(C)CC1=CC=C(Cl)C=C1C2	1.46	97.1
40	O=C(C3=CC=C(Cl)C(Cl)=C3)NCC2N(C)CC1=CC=C(Cl)C=C1C2	29.3	111
41	CN2C(CNC(CCC3=CC=CC(F)=C3)=O)CC1=CC(Cl)=CC=C1C2	6.49	100
42	CC1=CC=C2C(CN(C)C(CNC(C3=CC=C(CC)C=C3)=O)C2)=C1	323	90.3
43	CC1=CC=C2C(CN(C)C(CNC(C3=CC=C(SCC)C=C3)=O)C2)=C1	53.6	73
44	CC1=CC=C2C(CN(C)C(CNC(C3=CC=C(C(F)(F)F)C=C3)=O)C2)=C1	35.6	94.7
45	CC1=CC=C2C(CN(C)C(CNC(C3=CC(Cl)=C(Cl)C=C3)=O)C2)=C1	20.7	99.1
46	O=C(C3=CC=C(CC)C=C3)NCC2N(C)CC1=CC(F)=CC=C1C2	103	89.8
47	O=C(C3=CC=C(SCC)C=C3)NCC2N(C)CC1=CC(F)=CC=C1C2	31.4	100
48	O=C(C3=CC=C(C(F)(F)F)C=C3)NCC2N(C)CC1=CC(F)=CC=C1C2	13.7	102
49	O=C(C3=CC=C(Cl)C(Cl)=C3)NCC2N(C)CC1=CC(F)=CC=C1C2	419	81.9
50	O=C(C3=CC=C(C(F)(F)F)C=C3)NCC2N(C)CC1=CC(Cl)=CC=C1C2	84.8	90.5
51	O=C(C3=CC=C(Cl)C(Cl)=C3)NCC2N(C)CC1=CC(Cl)=CC=C1C2	49.7	81.9
52	CN2CC1=CC=C(C)C=C1CC2CNC(C3CC(C=CC=C4)=C4C3)=O	0.028	86.1
53	CN2CC1=CC=CC=C1CC2CNC(C3CC(C=CC=C4)=C4C3)=O	0.014	85.4
54	CN2CC1=CC=C(Cl)C=C1CC2CNC(C3CC(C=CC=C4)=C4C3)=O	0.733	86.7
55	CN2[C@H](CNC(C3CC(C=CC=C4)=C4C3)=O)CC1=CC=CC=C1C2	0.222	83.3
56	CN2[C@@H](CNC(C3CC(C=CC=C4)=C4C3)=O)CC1=CC=CC=C1C2	0.004	91.7
57	CN2CC1=CC=C(Cl)C=C1C[C@H]2CNC(C3CC(C=CC=C4)=C4C3)=O	3.43	84.1
58	CN2CC1=CC=C(Cl)C=C1C[C@@H]2CNC(C3CC(C=CC=C4)=C4C3)=O	0.998	96.9
59	CN2CC1=CC=C(C)C=C1C[C@H]2CNC(CCC3=CC=CC=C3)=O	5.63	78.7
60	O=C(CCC3=CC=CC=C3)NC[C@@H]2N(C)CC1=CC=C(C)C=C1C2	0.094	84.1
61	O=C(C3CC(C=CC=C4)=C4C3)NC[C@H]2N(C)CC1=CC=C(C)C=C1C2	0.138	87.7
62	O=C(C3CC(C=CC=C4)=C4C3)NC[C@@H]2N(C)CC1=CC=C(C)C=C1C2	0.011	95.1
