# Supplementary material for: Structural Modification and Development of N‑(1,2,3,4-Tetrahydro-3-isoquinolinylmethyl)benzamide, BPR1M492, as a Potent and Rapid-Onset Opioid Analgesic with Reduced Withdrawal Symptoms
Source: J Med Chem. 2026 Jun 1;69(11):13222–47. doi: 10.1021/acs.jmedchem.6c00215 (PMC13266996; doi:10.1021/acs.jmedchem.6c00215)
Supplement: Supplementary file 3 [file jm6c00215_si_003.pdb]

ATOM      1  N   GLY    63      -2.974  11.474  29.590  1.00  8.86                
ATOM      5  CA  GLY    63      -4.154  12.127  29.037  1.00  8.86                
ATOM      8  C   GLY    63      -5.388  11.463  29.653  1.00  8.86                
ATOM      9  O   GLY    63      -5.247  10.869  30.716  1.00  8.86                
ATOM     10  N   SER    64      -6.492  11.615  28.933  1.00  6.45                
ATOM     12  CA  SER    64      -7.777  10.949  29.046  1.00  6.45                
ATOM     14  CB  SER    64      -8.699  12.021  29.766  1.00  6.45                
ATOM     17  OG  SER    64     -10.062  11.552  29.925  1.00  6.45                
ATOM     19  C   SER    64      -8.433  10.568  27.730  1.00  6.45                
ATOM     20  O   SER    64      -8.292  11.307  26.751  1.00  6.45                
ATOM     21  N   PRO    65      -9.010   9.383  27.531  1.00  4.39                
ATOM     22  CD  PRO    65      -9.435   8.342  28.554  1.00  4.39                
ATOM     25  CG  PRO    65     -10.681   7.594  27.986  1.00  4.39                
ATOM     28  CB  PRO    65     -10.274   7.587  26.565  1.00  4.39                
ATOM     31  CA  PRO    65      -9.531   8.935  26.212  1.00  4.39                
ATOM     33  C   PRO    65     -10.493   9.895  25.498  1.00  4.39                
ATOM     34  O   PRO    65     -11.621  10.206  25.960  1.00  4.39                
ATOM     35  N   SER    66     -10.218  10.373  24.308  1.00  4.37                
ATOM     37  CA  SER    66     -11.129  11.094  23.389  1.00  4.37                
ATOM     39  CB  SER    66     -10.347  12.215  22.664  1.00  4.37                
ATOM     42  OG  SER    66     -11.248  13.126  21.984  1.00  4.37                
ATOM     44  C   SER    66     -11.795  10.191  22.362  1.00  4.37                
ATOM     45  O   SER    66     -11.351  10.148  21.228  1.00  4.37                
ATOM     46  N   MET    67     -12.802   9.415  22.825  1.00  4.83                
ATOM     48  CA  MET    67     -13.484   8.394  22.014  1.00  4.83                
ATOM     50  CB  MET    67     -14.315   7.527  22.933  1.00  4.83                
ATOM     53  CG  MET    67     -15.607   8.176  23.446  1.00  4.83                
ATOM     56  SD  MET    67     -16.965   8.257  22.172  1.00  4.83                
ATOM     57  CE  MET    67     -18.351   8.629  23.259  1.00  4.83                
ATOM     61  C   MET    67     -14.071   8.860  20.681  1.00  4.83                
ATOM     62  O   MET    67     -14.196   8.095  19.714  1.00  4.83                
ATOM     63  N   VAL    68     -14.466  10.079  20.602  1.00  4.23                
ATOM     65  CA  VAL    68     -14.829  10.766  19.264  1.00  4.23                
ATOM     67  CB  VAL    68     -15.144  12.257  19.530  1.00  4.23                
ATOM     69  CG1 VAL    68     -16.458  12.445  20.368  1.00  4.23                
ATOM     73  CG2 VAL    68     -13.926  12.996  20.185  1.00  4.23                
ATOM     77  C   VAL    68     -13.847  10.495  18.069  1.00  4.23                
ATOM     78  O   VAL    68     -14.236  10.188  16.959  1.00  4.23                
ATOM     79  N   THR    69     -12.537  10.621  18.351  1.00  3.28                
ATOM     81  CA  THR    69     -11.480  10.137  17.449  1.00  3.28                
ATOM     83  CB  THR    69     -10.011  10.369  17.980  1.00  3.28                
ATOM     85  CG2 THR    69      -9.059  10.991  16.967  1.00  3.28                
ATOM     89  OG1 THR    69      -9.968  11.298  19.030  1.00  3.28                
ATOM     91  C   THR    69     -11.654   8.774  16.921  1.00  3.28                
ATOM     92  O   THR    69     -11.811   8.531  15.737  1.00  3.28                
ATOM     93  N   ALA    70     -11.788   7.797  17.883  1.00  2.34                
ATOM     95  CA  ALA    70     -11.953   6.431  17.478  1.00  2.34                
ATOM     97  CB  ALA    70     -11.654   5.476  18.658  1.00  2.34                
ATOM    101  C   ALA    70     -13.288   6.112  16.727  1.00  2.34                
ATOM    102  O   ALA    70     -13.273   5.327  15.816  1.00  2.34                
ATOM    103  N   ILE    71     -14.397   6.739  17.207  1.00  3.13                
ATOM    105  CA  ILE    71     -15.723   6.687  16.514  1.00  3.13                
ATOM    107  CB  ILE    71     -16.857   7.474  17.218  1.00  3.13                
ATOM    109  CG2 ILE    71     -18.065   7.514  16.229  1.00  3.13                
ATOM    113  CG1 ILE    71     -17.163   6.705  18.532  1.00  3.13                
ATOM    116  CD1 ILE    71     -18.115   5.491  18.551  1.00  3.13                
ATOM    120  C   ILE    71     -15.408   7.159  15.001  1.00  3.13                
ATOM    121  O   ILE    71     -15.695   6.421  14.070  1.00  3.13                
ATOM    122  N   THR    72     -14.920   8.367  14.834  1.00  3.13                
ATOM    124  CA  THR    72     -14.547   8.914  13.578  1.00  3.13                
ATOM    126  CB  THR    72     -13.708  10.165  13.657  1.00  3.13                
ATOM    128  CG2 THR    72     -13.603  10.869  12.294  1.00  3.13                
ATOM    132  OG1 THR    72     -14.356  11.040  14.423  1.00  3.13                
ATOM    134  C   THR    72     -13.811   8.028  12.690  1.00  3.13                
ATOM    135  O   THR    72     -14.202   7.622  11.620  1.00  3.13                
ATOM    136  N   ILE    73     -12.697   7.454  13.177  1.00  2.16                
ATOM    138  CA  ILE    73     -11.883   6.451  12.483  1.00  2.16                
ATOM    140  CB  ILE    73     -10.698   6.043  13.288  1.00  2.16                
ATOM    142  CG2 ILE    73     -10.091   4.701  12.832  1.00  2.16                
ATOM    146  CG1 ILE    73      -9.569   7.128  13.225  1.00  2.16                
ATOM    149  CD1 ILE    73      -9.231   7.705  11.824  1.00  2.16                
ATOM    153  C   ILE    73     -12.694   5.190  12.106  1.00  2.16                
ATOM    154  O   ILE    73     -12.896   4.872  10.989  1.00  2.16                
ATOM    155  N   MET    74     -13.416   4.563  13.047  1.00  2.60                
ATOM    157  CA  MET    74     -14.297   3.390  12.777  1.00  2.60                
ATOM    159  CB  MET    74     -14.916   2.969  14.128  1.00  2.60                
ATOM    162  CG  MET    74     -15.968   1.849  13.999  1.00  2.60                
ATOM    165  SD  MET    74     -17.221   1.792  15.316  1.00  2.60                
ATOM    166  CE  MET    74     -18.055   3.425  15.244  1.00  2.60                
ATOM    170  C   MET    74     -15.396   3.696  11.763  1.00  2.60                
ATOM    171  O   MET    74     -15.737   2.819  11.045  1.00  2.60                
ATOM    172  N   ALA    75     -15.904   4.885  11.615  1.00  2.21                
ATOM    174  CA  ALA    75     -16.917   5.246  10.645  1.00  2.21                
ATOM    176  CB  ALA    75     -17.617   6.569  11.067  1.00  2.21                
ATOM    180  C   ALA    75     -16.343   5.323   9.211  1.00  2.21                
ATOM    181  O   ALA    75     -17.024   4.922   8.315  1.00  2.21                
ATOM    182  N   LEU    76     -15.224   6.024   9.102  1.00  2.97                
ATOM    184  CA  LEU    76     -14.354   6.128   7.982  1.00  2.97                
ATOM    186  CB  LEU    76     -13.083   6.956   8.305  1.00  2.97                
ATOM    189  CG  LEU    76     -13.333   8.439   8.450  1.00  2.97                
ATOM    191  CD1 LEU    76     -12.218   9.145   9.170  1.00  2.97                
ATOM    195  CD2 LEU    76     -13.595   9.002   7.074  1.00  2.97                
ATOM    199  C   LEU    76     -13.914   4.748   7.410  1.00  2.97                
ATOM    200  O   LEU    76     -14.028   4.575   6.193  1.00  2.97                
ATOM    201  N   TYR    77     -13.381   3.836   8.270  1.00  2.07                
ATOM    203  CA  TYR    77     -12.867   2.475   7.968  1.00  2.07                
ATOM    205  CB  TYR    77     -12.270   1.866   9.252  1.00  2.07                
ATOM    208  CG  TYR    77     -10.902   2.362   9.617  1.00  2.07                
ATOM    209  CD1 TYR    77     -10.295   3.544   9.093  1.00  2.07                
ATOM    211  CE1 TYR    77      -8.915   3.793   9.389  1.00  2.07                
ATOM    213  CZ  TYR    77      -8.122   2.901  10.246  1.00  2.07                
ATOM    214  OH  TYR    77      -6.783   2.973  10.466  1.00  2.07                
ATOM    216  CE2 TYR    77      -8.808   1.755  10.644  1.00  2.07                
ATOM    218  CD2 TYR    77     -10.152   1.542  10.435  1.00  2.07                
ATOM    220  C   TYR    77     -13.921   1.596   7.357  1.00  2.07                
ATOM    221  O   TYR    77     -13.749   0.777   6.443  1.00  2.07                
ATOM    222  N   SER    78     -15.133   1.730   7.879  1.00  1.85                
ATOM    224  CA  SER    78     -16.281   0.907   7.520  1.00  1.85                
ATOM    226  CB  SER    78     -17.585   1.328   8.229  1.00  1.85                
ATOM    229  OG  SER    78     -17.445   1.218   9.566  1.00  1.85                
ATOM    231  C   SER    78     -16.508   0.849   6.018  1.00  1.85                
ATOM    232  O   SER    78     -16.601  -0.202   5.447  1.00  1.85                
ATOM    233  N   ILE    79     -16.809   2.038   5.524  1.00  3.62                
ATOM    235  CA  ILE    79     -17.086   2.243   4.065  1.00  3.62                
ATOM    237  CB  ILE    79     -17.632   3.635   3.767  1.00  3.62                
ATOM    239  CG2 ILE    79     -16.791   4.816   4.100  1.00  3.62                
ATOM    243  CG1 ILE    79     -18.127   3.965   2.346  1.00  3.62                
ATOM    246  CD1 ILE    79     -19.163   2.938   1.943  1.00  3.62                
ATOM    250  C   ILE    79     -15.858   2.078   3.179  1.00  3.62                
ATOM    251  O   ILE    79     -16.023   1.501   2.107  1.00  3.62                
ATOM    252  N   VAL    80     -14.618   2.457   3.560  1.00  3.19                
ATOM    254  CA  VAL    80     -13.466   2.098   2.719  1.00  3.19                
ATOM    256  CB  VAL    80     -12.274   2.894   3.079  1.00  3.19                
ATOM    258  CG1 VAL    80     -12.583   4.436   3.004  1.00  3.19                
ATOM    262  CG2 VAL    80     -11.547   2.558   4.382  1.00  3.19                
ATOM    266  C   VAL    80     -13.241   0.562   2.733  1.00  3.19                
ATOM    267  O   VAL    80     -12.857   0.034   1.725  1.00  3.19                
ATOM    268  N   CYS    81     -13.518  -0.119   3.852  1.00  2.55                
ATOM    270  CA  CYS    81     -13.421  -1.600   3.951  1.00  2.55                
ATOM    272  CB  CYS    81     -13.548  -2.072   5.397  1.00  2.55                
ATOM    275  SG  CYS    81     -13.140  -3.787   5.576  1.00  2.55                
ATOM    277  C   CYS    81     -14.293  -2.238   2.853  1.00  2.55                
ATOM    278  O   CYS    81     -13.729  -3.099   2.166  1.00  2.55                
ATOM    279  N   VAL    82     -15.564  -1.781   2.734  1.00  1.65                
ATOM    281  CA  VAL    82     -16.519  -2.362   1.739  1.00  1.65                
ATOM    283  CB  VAL    82     -17.949  -1.975   2.020  1.00  1.65                
ATOM    285  CG1 VAL    82     -19.011  -2.006   0.870  1.00  1.65                
ATOM    289  CG2 VAL    82     -18.391  -2.687   3.284  1.00  1.65                
ATOM    293  C   VAL    82     -16.162  -2.013   0.288  1.00  1.65                
ATOM    294  O   VAL    82     -15.969  -2.912  -0.543  1.00  1.65                
ATOM    295  N   VAL    83     -15.944  -0.707   0.057  1.00  1.73                
ATOM    297  CA  VAL    83     -15.683  -0.297  -1.323  1.00  1.73                
ATOM    299  CB  VAL    83     -15.727   1.213  -1.358  1.00  1.73                
ATOM    301  CG1 VAL    83     -15.370   1.708  -2.794  1.00  1.73                
ATOM    305  CG2 VAL    83     -17.131   1.723  -0.944  1.00  1.73                
ATOM    309  C   VAL    83     -14.389  -0.750  -1.869  1.00  1.73                
ATOM    310  O   VAL    83     -14.345  -1.195  -2.985  1.00  1.73                
ATOM    311  N   GLY    84     -13.320  -0.665  -1.013  1.00  1.16                
ATOM    313  CA  GLY    84     -11.995  -1.169  -1.361  1.00  1.16                
ATOM    316  C   GLY    84     -11.822  -2.659  -1.654  1.00  1.16                
ATOM    317  O   GLY    84     -11.299  -3.034  -2.724  1.00  1.16                
ATOM    318  N   LEU    85     -12.449  -3.589  -0.863  1.00  2.02                
ATOM    320  CA  LEU    85     -12.320  -4.978  -1.032  1.00  2.02                
ATOM    322  CB  LEU    85     -12.755  -5.793   0.235  1.00  2.02                
ATOM    325  CG  LEU    85     -11.729  -5.762   1.414  1.00  2.02                
ATOM    327  CD1 LEU    85     -12.396  -6.127   2.785  1.00  2.02                
ATOM    331  CD2 LEU    85     -10.656  -6.796   1.224  1.00  2.02                
ATOM    335  C   LEU    85     -13.125  -5.441  -2.264  1.00  2.02                
ATOM    336  O   LEU    85     -12.518  -5.919  -3.218  1.00  2.02                
ATOM    337  N   PHE    86     -14.452  -5.120  -2.325  1.00  2.32                
ATOM    339  CA  PHE    86     -15.247  -5.362  -3.524  1.00  2.32                
ATOM    341  CB  PHE    86     -16.611  -4.672  -3.343  1.00  2.32                
ATOM    344  CG  PHE    86     -17.830  -5.265  -4.058  1.00  2.32                
ATOM    345  CD1 PHE    86     -19.006  -5.548  -3.313  1.00  2.32                
ATOM    347  CE1 PHE    86     -20.068  -6.229  -3.936  1.00  2.32                
ATOM    349  CZ  PHE    86     -20.010  -6.588  -5.315  1.00  2.32                
ATOM    351  CE2 PHE    86     -18.917  -6.083  -6.092  1.00  2.32                
ATOM    353  CD2 PHE    86     -17.851  -5.544  -5.459  1.00  2.32                
ATOM    355  C   PHE    86     -14.596  -4.715  -4.770  1.00  2.32                
ATOM    356  O   PHE    86     -14.502  -5.424  -5.767  1.00  2.32                
ATOM    357  N   GLY    87     -14.176  -3.447  -4.802  1.00  0.99                
ATOM    359  CA  GLY    87     -13.493  -2.812  -5.975  1.00  0.99                
ATOM    362  C   GLY    87     -12.330  -3.706  -6.400  1.00  0.99                
ATOM    363  O   GLY    87     -12.307  -4.159  -7.515  1.00  0.99                
ATOM    364  N   ASN    88     -11.330  -3.914  -5.532  1.00  1.01                
ATOM    366  CA  ASN    88     -10.152  -4.717  -5.879  1.00  1.01                
ATOM    368  CB  ASN    88      -9.065  -4.502  -4.812  1.00  1.01                
ATOM    371  CG  ASN    88      -8.579  -3.076  -4.665  1.00  1.01                
ATOM    372  OD1 ASN    88      -7.971  -2.492  -5.585  1.00  1.01                
ATOM    373  ND2 ASN    88      -8.666  -2.477  -3.515  1.00  1.01                
ATOM    376  C   ASN    88     -10.366  -6.228  -6.311  1.00  1.01                
ATOM    377  O   ASN    88      -9.629  -6.697  -7.188  1.00  1.01                
ATOM    378  N   PHE    89     -11.357  -6.865  -5.660  1.00  2.18                
ATOM    380  CA  PHE    89     -11.786  -8.222  -6.162  1.00  2.18                
ATOM    382  CB  PHE    89     -12.980  -8.738  -5.269  1.00  2.18                
ATOM    385  CG  PHE    89     -12.700  -9.255  -3.863  1.00  2.18                
ATOM    386  CD1 PHE    89     -11.434  -9.045  -3.323  1.00  2.18                
ATOM    388  CE1 PHE    89     -11.164  -9.429  -2.004  1.00  2.18                
ATOM    390  CZ  PHE    89     -12.242  -9.988  -1.272  1.00  2.18                
ATOM    392  CE2 PHE    89     -13.484 -10.252  -1.841  1.00  2.18                
ATOM    394  CD2 PHE    89     -13.742  -9.856  -3.126  1.00  2.18                
ATOM    396  C   PHE    89     -12.347  -8.164  -7.548  1.00  2.18                
ATOM    397  O   PHE    89     -11.872  -9.044  -8.291  1.00  2.18                
ATOM    398  N   LEU    90     -13.258  -7.263  -7.882  1.00  2.04                
ATOM    400  CA  LEU    90     -13.702  -7.048  -9.232  1.00  2.04                
ATOM    402  CB  LEU    90     -14.859  -5.978  -9.292  1.00  2.04                
ATOM    405  CG  LEU    90     -15.638  -5.974 -10.626  1.00  2.04                
ATOM    407  CD1 LEU    90     -16.387  -7.268 -11.070  1.00  2.04                
ATOM    411  CD2 LEU    90     -16.674  -4.797 -10.545  1.00  2.04                
ATOM    415  C   LEU    90     -12.550  -6.777 -10.205  1.00  2.04                
ATOM    416  O   LEU    90     -12.524  -7.465 -11.263  1.00  2.04                
ATOM    417  N   VAL    91     -11.479  -6.037  -9.897  1.00  1.42                
ATOM    419  CA  VAL    91     -10.327  -5.865 -10.810  1.00  1.42                
ATOM    421  CB  VAL    91      -9.317  -4.779 -10.257  1.00  1.42                
ATOM    423  CG1 VAL    91      -7.953  -4.811 -11.011  1.00  1.42                
ATOM    427  CG2 VAL    91     -10.032  -3.463 -10.229  1.00  1.42                
ATOM    431  C   VAL    91      -9.643  -7.215 -10.992  1.00  1.42                
ATOM    432  O   VAL    91      -9.274  -7.565 -12.080  1.00  1.42                
ATOM    433  N   MET    92      -9.271  -7.890  -9.885  1.00  2.45                
ATOM    435  CA  MET    92      -8.592  -9.228  -9.958  1.00  2.45                
ATOM    437  CB  MET    92      -8.205  -9.627  -8.547  1.00  2.45                
ATOM    440  CG  MET    92      -7.112  -8.780  -7.954  1.00  2.45                
ATOM    443  SD  MET    92      -6.365  -9.315  -6.398  1.00  2.45                
ATOM    444  CE  MET    92      -7.454  -8.595  -5.179  1.00  2.45                
ATOM    448  C   MET    92      -9.387 -10.350 -10.656  1.00  2.45                
ATOM    449  O   MET    92      -8.880 -11.020 -11.571  1.00  2.45                
ATOM    450  N   TYR    93     -10.676 -10.441 -10.480  1.00  2.79                
ATOM    452  CA  TYR    93     -11.653 -11.207 -11.309  1.00  2.79                
ATOM    454  CB  TYR    93     -13.082 -10.920 -10.754  1.00  2.79                
ATOM    457  CG  TYR    93     -14.209 -11.806 -11.413  1.00  2.79                
ATOM    458  CD1 TYR    93     -13.980 -13.203 -11.616  1.00  2.79                
ATOM    460  CE1 TYR    93     -14.931 -13.985 -12.322  1.00  2.79                
ATOM    462  CZ  TYR    93     -16.135 -13.373 -12.728  1.00  2.79                
ATOM    463  OH  TYR    93     -16.992 -14.220 -13.284  1.00  2.79                
ATOM    465  CE2 TYR    93     -16.375 -12.004 -12.602  1.00  2.79                
ATOM    467  CD2 TYR    93     -15.388 -11.254 -11.848  1.00  2.79                
ATOM    469  C   TYR    93     -11.643 -10.920 -12.849  1.00  2.79                
ATOM    470  O   TYR    93     -11.649 -11.828 -13.640  1.00  2.79                
ATOM    471  N   VAL    94     -11.635  -9.668 -13.344  1.00  2.33                
ATOM    473  CA  VAL    94     -11.602  -9.286 -14.780  1.00  2.33                
ATOM    475  CB  VAL    94     -11.622  -7.776 -14.830  1.00  2.33                
ATOM    477  CG1 VAL    94     -11.080  -7.158 -16.167  1.00  2.33                
ATOM    481  CG2 VAL    94     -13.104  -7.305 -14.664  1.00  2.33                
ATOM    485  C   VAL    94     -10.308  -9.783 -15.463  1.00  2.33                
ATOM    486  O   VAL    94     -10.320 -10.381 -16.570  1.00  2.33                
ATOM    487  N   ILE    95      -9.145  -9.654 -14.796  1.00  2.00                
ATOM    489  CA  ILE    95      -7.881 -10.158 -15.425  1.00  2.00                
ATOM    491  CB  ILE    95      -6.679  -9.608 -14.637  1.00  2.00                
ATOM    493  CG2 ILE    95      -5.363 -10.205 -15.145  1.00  2.00                
ATOM    497  CG1 ILE    95      -6.470  -8.092 -14.512  1.00  2.00                
ATOM    500  CD1 ILE    95      -6.665  -7.247 -15.792  1.00  2.00                
ATOM    504  C   ILE    95      -7.787 -11.636 -15.456  1.00  2.00                
ATOM    505  O   ILE    95      -7.293 -12.109 -16.458  1.00  2.00                
ATOM    506  N   VAL    96      -8.296 -12.333 -14.436  1.00  2.52                
ATOM    508  CA  VAL    96      -8.528 -13.829 -14.486  1.00  2.52                
ATOM    510  CB  VAL    96      -9.020 -14.236 -13.066  1.00  2.52                
ATOM    512  CG1 VAL    96      -9.631 -15.653 -12.945  1.00  2.52                
ATOM    516  CG2 VAL    96      -7.883 -14.225 -12.039  1.00  2.52                
ATOM    520  C   VAL    96      -9.368 -14.271 -15.659  1.00  2.52                
ATOM    521  O   VAL    96      -9.007 -15.247 -16.313  1.00  2.52                
ATOM    522  N   ARG    97     -10.429 -13.487 -15.992  1.00  2.83                
ATOM    524  CA  ARG    97     -11.496 -14.009 -16.816  1.00  2.83                
ATOM    526  CB  ARG    97     -12.833 -13.544 -16.217  1.00  2.83                
ATOM    529  CG  ARG    97     -14.100 -13.672 -17.115  1.00  2.83                
ATOM    532  CD  ARG    97     -15.394 -13.459 -16.246  1.00  2.83                
ATOM    535  NE  ARG    97     -16.622 -13.604 -17.001  1.00  2.83                
ATOM    537  CZ  ARG    97     -17.447 -12.616 -17.313  1.00  2.83                
ATOM    538  NH1 ARG    97     -17.284 -11.391 -16.956  1.00  2.83                
ATOM    541  NH2 ARG    97     -18.494 -12.869 -18.001  1.00  2.83                
ATOM    544  C   ARG    97     -11.459 -13.629 -18.296  1.00  2.83                
ATOM    545  O   ARG    97     -11.497 -14.577 -19.148  1.00  2.83                
ATOM    546  N   TYR    98     -11.234 -12.354 -18.572  1.00  3.14                
ATOM    548  CA  TYR    98     -10.905 -11.825 -19.844  1.00  3.14                
ATOM    550  CB  TYR    98     -11.238 -10.318 -20.013  1.00  3.14                
ATOM    553  CG  TYR    98     -12.721  -9.982 -19.948  1.00  3.14                
ATOM    554  CD1 TYR    98     -13.399  -9.465 -21.107  1.00  3.14                
ATOM    556  CE1 TYR    98     -14.748  -9.217 -20.988  1.00  3.14                
ATOM    558  CZ  TYR    98     -15.445  -9.362 -19.722  1.00  3.14                
ATOM    559  OH  TYR    98     -16.745  -9.073 -19.631  1.00  3.14                
ATOM    561  CE2 TYR    98     -14.735  -9.698 -18.588  1.00  3.14                
ATOM    563  CD2 TYR    98     -13.372 -10.053 -18.714  1.00  3.14                
ATOM    565  C   TYR    98      -9.519 -12.098 -20.261  1.00  3.14                
ATOM    566  O   TYR    98      -8.670 -11.241 -20.047  1.00  3.14                
ATOM    567  N   THR    99      -9.297 -13.062 -21.131  1.00  3.15                
ATOM    569  CA  THR    99      -8.020 -13.348 -21.931  1.00  3.15                
ATOM    571  CB  THR    99      -8.136 -14.453 -22.948  1.00  3.15                
ATOM    573  CG2 THR    99      -8.446 -15.809 -22.287  1.00  3.15                
ATOM    577  OG1 THR    99      -9.132 -14.200 -23.911  1.00  3.15                
ATOM    579  C   THR    99      -7.442 -12.102 -22.707  1.00  3.15                
ATOM    580  O   THR    99      -6.250 -11.833 -22.629  1.00  3.15                
ATOM    581  N   LYS   100      -8.328 -11.226 -23.290  1.00  4.34                
ATOM    583  CA  LYS   100      -7.966  -9.948 -23.931  1.00  4.34                
ATOM    585  CB  LYS   100      -9.094  -9.415 -24.791  1.00  4.34                
ATOM    588  CG  LYS   100     -10.224  -8.825 -23.912  1.00  4.34                
ATOM    591  CD  LYS   100     -11.399  -8.253 -24.720  1.00  4.34                
ATOM    594  CE  LYS   100     -12.427  -9.297 -25.199  1.00  4.34                
ATOM    597  NZ  LYS   100     -13.501  -8.739 -26.055  1.00  4.34                
ATOM    601  C   LYS   100      -7.406  -8.946 -22.906  1.00  4.34                
ATOM    602  O   LYS   100      -6.521  -8.184 -23.212  1.00  4.34                
ATOM    603  N   MET   101      -7.838  -8.982 -21.645  1.00  2.17                
ATOM    605  CA  MET   101      -7.304  -8.088 -20.636  1.00  2.17                
ATOM    607  CB  MET   101      -8.309  -7.879 -19.468  1.00  2.17                
ATOM    610  CG  MET   101      -9.520  -7.082 -19.958  1.00  2.17                
ATOM    613  SD  MET   101      -9.299  -5.365 -20.316  1.00  2.17                
ATOM    614  CE  MET   101      -9.101  -4.759 -18.625  1.00  2.17                
ATOM    618  C   MET   101      -5.919  -8.586 -20.056  1.00  2.17                
ATOM    619  O   MET   101      -5.268  -7.816 -19.444  1.00  2.17                
ATOM    620  N   LYS   102      -5.485  -9.850 -20.194  1.00  3.63                
ATOM    622  CA  LYS   102      -4.149 -10.337 -19.758  1.00  3.63                
ATOM    624  CB  LYS   102      -4.067 -11.808 -19.428  1.00  3.63                
ATOM    627  CG  LYS   102      -4.994 -12.348 -18.347  1.00  3.63                
ATOM    630  CD  LYS   102      -5.025 -13.909 -18.456  1.00  3.63                
ATOM    633  CE  LYS   102      -6.054 -14.411 -17.450  1.00  3.63                
ATOM    636  NZ  LYS   102      -6.199 -15.817 -17.613  1.00  3.63                
ATOM    640  C   LYS   102      -2.986  -9.875 -20.644  1.00  3.63                
ATOM    641  O   LYS   102      -2.434 -10.667 -21.442  1.00  3.63                
ATOM    642  N   THR   103      -2.645  -8.596 -20.570  1.00  2.24                
ATOM    644  CA  THR   103      -1.553  -7.840 -21.231  1.00  2.24                
ATOM    646  CB  THR   103      -2.053  -6.695 -22.139  1.00  2.24                
ATOM    648  CG2 THR   103      -2.576  -7.325 -23.420  1.00  2.24                
ATOM    652  OG1 THR   103      -3.099  -5.862 -21.614  1.00  2.24                
ATOM    654  C   THR   103      -0.678  -7.338 -20.124  1.00  2.24                
ATOM    655  O   THR   103      -1.139  -7.157 -19.023  1.00  2.24                
ATOM    656  N   ALA   104       0.571  -7.170 -20.375  1.00  2.54                
ATOM    658  CA  ALA   104       1.624  -6.832 -19.431  1.00  2.54                
ATOM    660  CB  ALA   104       2.925  -6.509 -20.143  1.00  2.54                
ATOM    664  C   ALA   104       1.195  -5.740 -18.422  1.00  2.54                
ATOM    665  O   ALA   104       1.296  -5.907 -17.220  1.00  2.54                
ATOM    666  N   THR   105       0.731  -4.564 -18.900  1.00  2.24                
ATOM    668  CA  THR   105       0.470  -3.439 -18.023  1.00  2.24                
ATOM    670  CB  THR   105       0.273  -2.141 -18.765  1.00  2.24                
ATOM    672  CG2 THR   105       0.520  -0.957 -17.945  1.00  2.24                
ATOM    676  OG1 THR   105       1.061  -2.125 -19.829  1.00  2.24                
ATOM    678  C   THR   105      -0.770  -3.747 -17.155  1.00  2.24                
ATOM    679  O   THR   105      -0.903  -3.242 -16.024  1.00  2.24                
ATOM    680  N   ASN   106      -1.749  -4.478 -17.661  1.00  1.26                
ATOM    682  CA  ASN   106      -2.916  -4.948 -16.872  1.00  1.26                
ATOM    684  CB  ASN   106      -3.974  -5.443 -17.890  1.00  1.26                
ATOM    687  CG  ASN   106      -4.758  -4.378 -18.665  1.00  1.26                
ATOM    688  OD1 ASN   106      -4.669  -3.177 -18.465  1.00  1.26                
ATOM    689  ND2 ASN   106      -5.396  -4.992 -19.611  1.00  1.26                
ATOM    692  C   ASN   106      -2.568  -6.016 -15.758  1.00  1.26                
ATOM    693  O   ASN   106      -3.273  -6.166 -14.822  1.00  1.26                
ATOM    694  N   ILE   107      -1.442  -6.736 -15.940  1.00  2.03                
ATOM    696  CA  ILE   107      -0.914  -7.680 -14.958  1.00  2.03                
ATOM    698  CB  ILE   107      -0.042  -8.726 -15.701  1.00  2.03                
ATOM    700  CG2 ILE   107       1.061  -9.431 -14.848  1.00  2.03                
ATOM    704  CG1 ILE   107      -1.123  -9.620 -16.407  1.00  2.03                
ATOM    707  CD1 ILE   107      -0.564 -10.603 -17.452  1.00  2.03                
ATOM    711  C   ILE   107      -0.121  -7.044 -13.765  1.00  2.03                
ATOM    712  O   ILE   107      -0.263  -7.452 -12.624  1.00  2.03                
ATOM    713  N   TYR   108       0.577  -5.956 -14.061  1.00  1.92                
ATOM    715  CA  TYR   108       1.081  -5.067 -12.965  1.00  1.92                
ATOM    717  CB  TYR   108       1.919  -3.919 -13.550  1.00  1.92                
ATOM    720  CG  TYR   108       3.149  -4.367 -14.303  1.00  1.92                
ATOM    721  CD1 TYR   108       3.915  -5.434 -13.816  1.00  1.92                
ATOM    723  CE1 TYR   108       4.756  -6.110 -14.694  1.00  1.92                
ATOM    725  CZ  TYR   108       5.045  -5.568 -15.937  1.00  1.92                
ATOM    726  OH  TYR   108       5.990  -6.070 -16.774  1.00  1.92                
ATOM    728  CE2 TYR   108       4.459  -4.365 -16.330  1.00  1.92                
ATOM    730  CD2 TYR   108       3.472  -3.785 -15.550  1.00  1.92                
ATOM    732  C   TYR   108      -0.135  -4.434 -12.174  1.00  1.92                
ATOM    733  O   TYR   108      -0.098  -4.404 -10.959  1.00  1.92                
ATOM    734  N   ILE   109      -1.232  -3.979 -12.825  1.00  1.48                
ATOM    736  CA  ILE   109      -2.504  -3.368 -12.303  1.00  1.48                
ATOM    738  CB  ILE   109      -3.324  -2.714 -13.403  1.00  1.48                
ATOM    740  CG2 ILE   109      -4.756  -2.454 -12.930  1.00  1.48                
ATOM    744  CG1 ILE   109      -2.577  -1.365 -13.732  1.00  1.48                
ATOM    747  CD1 ILE   109      -2.950  -0.800 -15.145  1.00  1.48                
ATOM    751  C   ILE   109      -3.188  -4.404 -11.477  1.00  1.48                
ATOM    752  O   ILE   109      -3.575  -4.096 -10.338  1.00  1.48                
ATOM    753  N   PHE   110      -3.080  -5.708 -11.812  1.00  1.75                
ATOM    755  CA  PHE   110      -3.523  -6.831 -10.913  1.00  1.75                
ATOM    757  CB  PHE   110      -3.342  -8.264 -11.606  1.00  1.75                
ATOM    760  CG  PHE   110      -3.868  -9.482 -10.798  1.00  1.75                
ATOM    761  CD1 PHE   110      -5.119 -10.032 -11.007  1.00  1.75                
ATOM    763  CE1 PHE   110      -5.615 -11.026 -10.177  1.00  1.75                
ATOM    765  CZ  PHE   110      -4.829 -11.529  -9.078  1.00  1.75                
ATOM    767  CE2 PHE   110      -3.542 -11.035  -8.861  1.00  1.75                
ATOM    769  CD2 PHE   110      -3.081 -10.062  -9.748  1.00  1.75                
ATOM    771  C   PHE   110      -2.764  -6.891  -9.574  1.00  1.75                
ATOM    772  O   PHE   110      -3.383  -7.098  -8.529  1.00  1.75                
ATOM    773  N   ASN   111      -1.476  -6.755  -9.618  1.00  1.46                
ATOM    775  CA  ASN   111      -0.598  -6.846  -8.446  1.00  1.46                
ATOM    777  CB  ASN   111       0.859  -6.912  -8.923  1.00  1.46                
ATOM    780  CG  ASN   111       1.714  -7.362  -7.755  1.00  1.46                
ATOM    781  OD1 ASN   111       1.659  -8.554  -7.479  1.00  1.46                
ATOM    782  ND2 ASN   111       2.381  -6.522  -7.013  1.00  1.46                
ATOM    785  C   ASN   111      -0.835  -5.641  -7.479  1.00  1.46                
ATOM    786  O   ASN   111      -0.730  -5.784  -6.273  1.00  1.46                
ATOM    787  N   LEU   112      -1.153  -4.432  -8.078  1.00  2.37                
ATOM    789  CA  LEU   112      -1.490  -3.247  -7.327  1.00  2.37                
ATOM    791  CB  LEU   112      -1.382  -2.058  -8.357  1.00  2.37                
ATOM    794  CG  LEU   112      -1.967  -0.647  -7.967  1.00  2.37                
ATOM    796  CD1 LEU   112      -1.254  -0.113  -6.753  1.00  2.37                
ATOM    800  CD2 LEU   112      -2.062   0.231  -9.233  1.00  2.37                
ATOM    804  C   LEU   112      -2.835  -3.235  -6.563  1.00  2.37                
ATOM    805  O   LEU   112      -2.806  -2.954  -5.387  1.00  2.37                
ATOM    806  N   ALA   113      -3.843  -3.655  -7.242  1.00  1.05                
ATOM    808  CA  ALA   113      -5.136  -4.040  -6.665  1.00  1.05                
ATOM    810  CB  ALA   113      -6.050  -4.528  -7.753  1.00  1.05                
ATOM    814  C   ALA   113      -4.936  -5.028  -5.573  1.00  1.05                
ATOM    815  O   ALA   113      -5.552  -4.930  -4.542  1.00  1.05                
ATOM    816  N   LEU   114      -4.181  -6.133  -5.761  1.00  1.54                
ATOM    818  CA  LEU   114      -3.808  -7.078  -4.667  1.00  1.54                
ATOM    820  CB  LEU   114      -3.087  -8.319  -5.193  1.00  1.54                
ATOM    823  CG  LEU   114      -2.761  -9.396  -4.156  1.00  1.54                
ATOM    825  CD1 LEU   114      -3.880 -10.143  -3.415  1.00  1.54                
ATOM    829  CD2 LEU   114      -1.971 -10.431  -4.787  1.00  1.54                
ATOM    833  C   LEU   114      -3.295  -6.463  -3.412  1.00  1.54                
ATOM    834  O   LEU   114      -3.638  -6.904  -2.310  1.00  1.54                
ATOM    835  N   ALA   115      -2.258  -5.660  -3.573  1.00  1.27                
ATOM    837  CA  ALA   115      -1.616  -4.887  -2.545  1.00  1.27                
ATOM    839  CB  ALA   115      -0.503  -4.069  -3.108  1.00  1.27                
ATOM    843  C   ALA   115      -2.600  -4.068  -1.713  1.00  1.27                
ATOM    844  O   ALA   115      -2.658  -4.189  -0.511  1.00  1.27                
ATOM    845  N   ASP   116      -3.366  -3.280  -2.390  1.00  1.12                
ATOM    847  CA  ASP   116      -4.355  -2.403  -1.685  1.00  1.12                
ATOM    849  CB  ASP   116      -4.867  -1.228  -2.569  1.00  1.12                
ATOM    852  CG  ASP   116      -4.195   0.156  -2.457  1.00  1.12                
ATOM    853  OD1 ASP   116      -3.762   0.559  -1.310  1.00  1.12                
ATOM    854  OD2 ASP   116      -4.122   0.890  -3.452  1.00  1.12                
ATOM    855  C   ASP   116      -5.496  -3.148  -0.994  1.00  1.12                
ATOM    856  O   ASP   116      -5.890  -2.830   0.111  1.00  1.12                
ATOM    857  N   ALA   117      -5.927  -4.208  -1.704  1.00  1.05                
ATOM    859  CA  ALA   117      -6.898  -5.195  -1.127  1.00  1.05                
ATOM    861  CB  ALA   117      -7.314  -6.318  -2.107  1.00  1.05                
ATOM    865  C   ALA   117      -6.375  -5.751   0.218  1.00  1.05                
ATOM    866  O   ALA   117      -7.089  -5.667   1.202  1.00  1.05                
ATOM    867  N   LEU   118      -5.121  -6.281   0.238  1.00  2.22                
ATOM    869  CA  LEU   118      -4.531  -6.839   1.469  1.00  2.22                
ATOM    871  CB  LEU   118      -3.274  -7.640   1.309  1.00  2.22                
ATOM    874  CG  LEU   118      -3.387  -9.047   0.586  1.00  2.22                
ATOM    876  CD1 LEU   118      -1.988  -9.601   0.395  1.00  2.22                
ATOM    880  CD2 LEU   118      -4.009 -10.099   1.515  1.00  2.22                
ATOM    884  C   LEU   118      -4.385  -5.774   2.551  1.00  2.22                
ATOM    885  O   LEU   118      -4.744  -6.006   3.680  1.00  2.22                
ATOM    886  N   ALA   119      -4.208  -4.508   2.176  1.00  1.43                
ATOM    888  CA  ALA   119      -4.225  -3.392   3.242  1.00  1.43                
ATOM    890  CB  ALA   119      -3.620  -2.038   2.774  1.00  1.43                
ATOM    894  C   ALA   119      -5.641  -3.112   3.775  1.00  1.43                
ATOM    895  O   ALA   119      -5.899  -3.104   4.937  1.00  1.43                
ATOM    896  N   THR   120      -6.607  -3.213   2.852  1.00  1.53                
ATOM    898  CA  THR   120      -8.011  -2.900   3.113  1.00  1.53                
ATOM    900  CB  THR   120      -8.735  -2.569   1.828  1.00  1.53                
ATOM    902  CG2 THR   120     -10.129  -1.997   2.215  1.00  1.53                
ATOM    906  OG1 THR   120      -8.085  -1.618   1.055  1.00  1.53                
ATOM    908  C   THR   120      -8.693  -4.096   3.811  1.00  1.53                
ATOM    909  O   THR   120      -9.645  -3.911   4.541  1.00  1.53                
ATOM    910  N   SER   121      -8.181  -5.318   3.679  1.00  1.60                
ATOM    912  CA  SER   121      -8.624  -6.416   4.486  1.00  1.60                
ATOM    914  CB  SER   121      -7.936  -7.683   3.925  1.00  1.60                
ATOM    917  OG  SER   121      -6.676  -7.734   4.560  1.00  1.60                
ATOM    919  C   SER   121      -8.344  -6.317   6.032  1.00  1.60                
ATOM    920  O   SER   121      -9.065  -7.028   6.742  1.00  1.60                
ATOM    921  N   THR   122      -7.431  -5.511   6.503  1.00  1.47                
ATOM    923  CA  THR   122      -7.109  -5.435   7.902  1.00  1.47                
ATOM    925  CB  THR   122      -5.646  -4.906   8.076  1.00  1.47                
ATOM    927  CG2 THR   122      -4.649  -5.663   7.161  1.00  1.47                
ATOM    931  OG1 THR   122      -5.739  -3.503   7.723  1.00  1.47                
ATOM    933  C   THR   122      -8.097  -4.666   8.836  1.00  1.47                
ATOM    934  O   THR   122      -8.122  -4.852  10.044  1.00  1.47                
ATOM    935  N   LEU   123      -8.972  -3.818   8.300  1.00  1.50                
ATOM    937  CA  LEU   123      -9.708  -2.763   8.959  1.00  1.50                
ATOM    939  CB  LEU   123     -10.369  -1.944   7.821  1.00  1.50                
ATOM    942  CG  LEU   123      -9.434  -1.342   6.836  1.00  1.50                
ATOM    944  CD1 LEU   123     -10.224  -0.685   5.714  1.00  1.50                
ATOM    948  CD2 LEU   123      -8.653  -0.112   7.377  1.00  1.50                
ATOM    952  C   LEU   123     -10.735  -3.279   9.977  1.00  1.50                
ATOM    953  O   LEU   123     -10.881  -2.638  11.034  1.00  1.50                
ATOM    954  N   PRO   124     -11.509  -4.379   9.699  1.00  1.61                
ATOM    955  CD  PRO   124     -11.573  -5.156   8.519  1.00  1.61                
ATOM    958  CG  PRO   124     -12.643  -6.159   8.797  1.00  1.61                
ATOM    961  CB  PRO   124     -12.884  -6.256  10.287  1.00  1.61                
ATOM    964  CA  PRO   124     -12.266  -4.916  10.845  1.00  1.61                
ATOM    966  C   PRO   124     -11.490  -5.247  12.136  1.00  1.61                
ATOM    967  O   PRO   124     -11.938  -5.035  13.239  1.00  1.61                
ATOM    968  N   PHE   125     -10.314  -5.804  11.900  1.00  2.12                
ATOM    970  CA  PHE   125      -9.358  -6.224  12.955  1.00  2.12                
ATOM    972  CB  PHE   125      -8.323  -7.160  12.320  1.00  2.12                
ATOM    975  CG  PHE   125      -8.968  -8.275  11.496  1.00  2.12                
ATOM    976  CD1 PHE   125      -9.507  -9.321  12.231  1.00  2.12                
ATOM    978  CE1 PHE   125     -10.267 -10.264  11.527  1.00  2.12                
ATOM    980  CZ  PHE   125     -10.379 -10.082  10.108  1.00  2.12                
ATOM    982  CE2 PHE   125      -9.893  -9.043   9.370  1.00  2.12                
ATOM    984  CD2 PHE   125      -9.134  -8.082  10.088  1.00  2.12                
ATOM    986  C   PHE   125      -8.819  -5.014  13.659  1.00  2.12                
ATOM    987  O   PHE   125      -8.806  -4.944  14.876  1.00  2.12                
ATOM    988  N   GLN   126      -8.387  -3.979  12.836  1.00  2.09                
ATOM    990  CA  GLN   126      -7.806  -2.815  13.507  1.00  2.09                
ATOM    992  CB  GLN   126      -7.443  -1.826  12.405  1.00  2.09                
ATOM    995  CG  GLN   126      -6.159  -2.088  11.567  1.00  2.09                
ATOM    998  CD  GLN   126      -5.865  -0.905  10.593  1.00  2.09                
ATOM    999  OE1 GLN   126      -5.981   0.280  10.854  1.00  2.09                
ATOM   1000  NE2 GLN   126      -5.502  -1.198   9.377  1.00  2.09                
ATOM   1003  C   GLN   126      -8.771  -2.202  14.474  1.00  2.09                
ATOM   1004  O   GLN   126      -8.321  -1.626  15.483  1.00  2.09                
ATOM   1005  N   SER   127     -10.109  -2.309  14.169  1.00  1.97                
ATOM   1007  CA  SER   127     -11.169  -1.666  14.976  1.00  1.97                
ATOM   1009  CB  SER   127     -12.502  -1.938  14.339  1.00  1.97                
ATOM   1012  OG  SER   127     -13.080  -3.162  14.831  1.00  1.97                
ATOM   1014  C   SER   127     -11.263  -2.061  16.449  1.00  1.97                
ATOM   1015  O   SER   127     -11.595  -1.294  17.343  1.00  1.97                
ATOM   1016  N   VAL   128     -10.760  -3.294  16.763  1.00  2.15                
ATOM   1018  CA  VAL   128     -11.067  -3.828  18.110  1.00  2.15                
ATOM   1020  CB  VAL   128     -11.193  -5.365  18.067  1.00  2.15                
ATOM   1022  CG1 VAL   128     -11.073  -6.072  19.388  1.00  2.15                
ATOM   1026  CG2 VAL   128     -12.429  -5.900  17.253  1.00  2.15                
ATOM   1030  C   VAL   128     -10.016  -3.293  19.106  1.00  2.15                
ATOM   1031  O   VAL   128     -10.333  -2.847  20.232  1.00  2.15                
ATOM   1032  N   ASN   129      -8.713  -3.172  18.740  1.00  1.90                
ATOM   1034  CA  ASN   129      -7.658  -2.470  19.506  1.00  1.90                
ATOM   1036  CB  ASN   129      -6.323  -2.533  18.771  1.00  1.90                
ATOM   1039  CG  ASN   129      -5.123  -2.004  19.583  1.00  1.90                
ATOM   1040  OD1 ASN   129      -4.728  -2.672  20.533  1.00  1.90                
ATOM   1041  ND2 ASN   129      -4.518  -0.997  19.110  1.00  1.90                
ATOM   1044  C   ASN   129      -8.030  -0.962  19.814  1.00  1.90                
ATOM   1045  O   ASN   129      -7.849  -0.494  20.914  1.00  1.90                
ATOM   1046  N   TYR   130      -8.472  -0.200  18.743  1.00  2.72                
ATOM   1048  CA  TYR   130      -8.922   1.238  18.847  1.00  2.72                
ATOM   1050  CB  TYR   130      -9.363   1.900  17.500  1.00  2.72                
ATOM   1053  CG  TYR   130      -8.232   2.293  16.524  1.00  2.72                
ATOM   1054  CD1 TYR   130      -7.333   3.294  16.916  1.00  2.72                
ATOM   1056  CE1 TYR   130      -6.271   3.582  16.007  1.00  2.72                
ATOM   1058  CZ  TYR   130      -6.205   2.968  14.694  1.00  2.72                
ATOM   1059  OH  TYR   130      -5.293   3.302  13.742  1.00  2.72                
ATOM   1061  CE2 TYR   130      -7.213   2.048  14.370  1.00  2.72                
ATOM   1063  CD2 TYR   130      -8.198   1.637  15.285  1.00  2.72                
ATOM   1065  C   TYR   130     -10.168   1.457  19.716  1.00  2.72                
ATOM   1066  O   TYR   130     -10.137   2.453  20.373  1.00  2.72                
ATOM   1067  N   LEU   131     -11.085   0.524  19.738  1.00  2.76                
ATOM   1069  CA  LEU   131     -12.385   0.619  20.465  1.00  2.76                
ATOM   1071  CB  LEU   131     -13.449   0.028  19.503  1.00  2.76                
ATOM   1074  CG  LEU   131     -13.530   0.874  18.196  1.00  2.76                
ATOM   1076  CD1 LEU   131     -14.569   0.249  17.247  1.00  2.76                
ATOM   1080  CD2 LEU   131     -14.160   2.259  18.504  1.00  2.76                
ATOM   1084  C   LEU   131     -12.361  -0.039  21.863  1.00  2.76                
ATOM   1085  O   LEU   131     -13.166   0.375  22.653  1.00  2.76                
ATOM   1086  N   MET   132     -11.521  -1.022  22.175  1.00  2.47                
ATOM   1088  CA  MET   132     -11.550  -1.661  23.518  1.00  2.47                
ATOM   1090  CB  MET   132     -12.784  -2.552  23.767  1.00  2.47                
ATOM   1093  CG  MET   132     -12.927  -3.484  22.589  1.00  2.47                
ATOM   1096  SD  MET   132     -13.920  -4.992  22.913  1.00  2.47                
ATOM   1097  CE  MET   132     -15.530  -4.197  23.080  1.00  2.47                
ATOM   1101  C   MET   132     -10.227  -2.323  23.875  1.00  2.47                
ATOM   1102  O   MET   132     -10.331  -3.257  24.678  1.00  2.47                
ATOM   1103  N   GLY   133      -9.054  -1.844  23.395  1.00  1.55                
ATOM   1105  CA  GLY   133      -7.707  -1.976  23.927  1.00  1.55                
ATOM   1108  C   GLY   133      -7.164  -3.416  24.074  1.00  1.55                
ATOM   1109  O   GLY   133      -6.495  -3.737  25.068  1.00  1.55                
ATOM   1110  N   THR   134      -7.567  -4.262  23.136  1.00  1.72                
ATOM   1112  CA  THR   134      -7.188  -5.669  23.075  1.00  1.72                
ATOM   1114  CB  THR   134      -8.062  -6.437  24.072  1.00  1.72                
ATOM   1116  CG2 THR   134      -9.464  -6.725  23.531  1.00  1.72                
ATOM   1120  OG1 THR   134      -7.413  -7.599  24.561  1.00  1.72                
ATOM   1122  C   THR   134      -7.230  -6.248  21.648  1.00  1.72                
ATOM   1123  O   THR   134      -7.860  -5.682  20.748  1.00  1.72                
ATOM   1124  N   TRP   135      -6.645  -7.461  21.374  1.00  1.45                
ATOM   1126  CA  TRP   135      -6.537  -8.207  20.116  1.00  1.45                
ATOM   1128  CB  TRP   135      -5.079  -8.087  19.637  1.00  1.45                
ATOM   1131  CG  TRP   135      -4.774  -8.793  18.320  1.00  1.45                
ATOM   1132  CD1 TRP   135      -4.114  -9.977  18.285  1.00  1.45                
ATOM   1134  NE1 TRP   135      -4.159 -10.457  16.932  1.00  1.45                
ATOM   1136  CE2 TRP   135      -4.644  -9.481  16.038  1.00  1.45                
ATOM   1137  CZ2 TRP   135      -4.662  -9.327  14.635  1.00  1.45                
ATOM   1139  CH2 TRP   135      -5.181  -8.131  14.035  1.00  1.45                
ATOM   1141  CZ3 TRP   135      -5.450  -7.057  14.935  1.00  1.45                
ATOM   1143  CE3 TRP   135      -5.412  -7.283  16.300  1.00  1.45                
ATOM   1145  CD2 TRP   135      -4.966  -8.421  16.930  1.00  1.45                
ATOM   1146  C   TRP   135      -6.914  -9.634  20.447  1.00  1.45                
ATOM   1147  O   TRP   135      -6.006 -10.421  20.637  1.00  1.45                
ATOM   1148  N   PRO   136      -8.182 -10.117  20.320  1.00  1.71                
ATOM   1149  CD  PRO   136      -9.307  -9.265  20.246  1.00  1.71                
ATOM   1152  CG  PRO   136     -10.343  -9.921  21.142  1.00  1.71                
ATOM   1155  CB  PRO   136     -10.035 -11.366  20.803  1.00  1.71                
ATOM   1158  CA  PRO   136      -8.513 -11.570  20.571  1.00  1.71                
ATOM   1160  C   PRO   136      -8.313 -12.530  19.420  1.00  1.71                
ATOM   1161  O   PRO   136      -8.763 -13.660  19.499  1.00  1.71                
ATOM   1162  N   PHE   137      -7.766 -12.018  18.319  1.00  1.80                
ATOM   1164  CA  PHE   137      -7.538 -12.766  17.079  1.00  1.80                
ATOM   1166  CB  PHE   137      -7.595 -11.766  15.900  1.00  1.80                
ATOM   1169  CG  PHE   137      -8.644 -10.719  15.990  1.00  1.80                
ATOM   1170  CD1 PHE   137     -10.057 -10.992  16.095  1.00  1.80                
ATOM   1172  CE1 PHE   137     -10.923  -9.957  16.343  1.00  1.80                
ATOM   1174  CZ  PHE   137     -10.471  -8.607  16.254  1.00  1.80                
ATOM   1176  CE2 PHE   137      -9.158  -8.292  16.023  1.00  1.80                
ATOM   1178  CD2 PHE   137      -8.191  -9.354  15.953  1.00  1.80                
ATOM   1180  C   PHE   137      -6.251 -13.595  16.891  1.00  1.80                
ATOM   1181  O   PHE   137      -5.905 -14.083  15.805  1.00  1.80                
ATOM   1182  N   GLY   138      -5.511 -13.700  18.015  1.00  1.70                
ATOM   1184  CA  GLY   138      -4.447 -14.625  17.984  1.00  1.70                
ATOM   1187  C   GLY   138      -3.187 -14.219  17.242  1.00  1.70                
ATOM   1188  O   GLY   138      -3.263 -13.174  16.539  1.00  1.70                
ATOM   1189  N   ASN   139      -2.120 -14.910  17.521  1.00  2.28                
ATOM   1191  CA  ASN   139      -0.738 -14.528  17.246  1.00  2.28                
ATOM   1193  CB  ASN   139       0.311 -15.188  18.197  1.00  2.28                
ATOM   1196  CG  ASN   139       1.758 -14.785  18.098  1.00  2.28                
ATOM   1197  OD1 ASN   139       2.138 -13.651  17.923  1.00  2.28                
ATOM   1198  ND2 ASN   139       2.648 -15.690  18.250  1.00  2.28                
ATOM   1201  C   ASN   139      -0.333 -14.704  15.744  1.00  2.28                
ATOM   1202  O   ASN   139       0.421 -13.909  15.172  1.00  2.28                
ATOM   1203  N   ILE   140      -0.813 -15.800  15.117  1.00  3.04                
ATOM   1205  CA  ILE   140      -0.733 -15.898  13.687  1.00  3.04                
ATOM   1207  CB  ILE   140      -1.296 -17.224  13.191  1.00  3.04                
ATOM   1209  CG2 ILE   140      -1.253 -17.371  11.616  1.00  3.04                
ATOM   1213  CG1 ILE   140      -0.534 -18.471  13.701  1.00  3.04                
ATOM   1216  CD1 ILE   140       0.924 -18.583  13.076  1.00  3.04                
ATOM   1220  C   ILE   140      -1.301 -14.667  12.920  1.00  3.04                
ATOM   1221  O   ILE   140      -0.580 -14.020  12.125  1.00  3.04                
ATOM   1222  N   LEU   141      -2.517 -14.203  13.201  1.00  2.27                
ATOM   1224  CA  LEU   141      -3.004 -12.973  12.559  1.00  2.27                
ATOM   1226  CB  LEU   141      -4.539 -12.861  12.861  1.00  2.27                
ATOM   1229  CG  LEU   141      -5.317 -12.038  11.914  1.00  2.27                
ATOM   1231  CD1 LEU   141      -5.436 -12.693  10.547  1.00  2.27                
ATOM   1235  CD2 LEU   141      -6.820 -11.908  12.388  1.00  2.27                
ATOM   1239  C   LEU   141      -2.212 -11.677  12.945  1.00  2.27                
ATOM   1240  O   LEU   141      -2.071 -10.790  12.088  1.00  2.27                
ATOM   1241  N   CYX   142      -1.699 -11.595  14.168  1.00  1.29                
ATOM   1243  CA  CYX   142      -0.673 -10.565  14.509  1.00  1.29                
ATOM   1245  CB  CYX   142      -0.237 -10.594  16.011  1.00  1.29                
ATOM   1248  SG  CYX   142       1.016  -9.453  16.434  1.00  1.29                
ATOM   1249  C   CYX   142       0.533 -10.538  13.613  1.00  1.29                
ATOM   1250  O   CYX   142       0.728  -9.479  12.988  1.00  1.29                
ATOM   1251  N   LYS   143       1.207 -11.647  13.418  1.00  1.86                
ATOM   1253  CA  LYS   143       2.347 -11.859  12.458  1.00  1.86                
ATOM   1255  CB  LYS   143       2.978 -13.258  12.632  1.00  1.86                
ATOM   1258  CG  LYS   143       3.815 -13.321  13.927  1.00  1.86                
ATOM   1261  CD  LYS   143       4.370 -14.755  14.065  1.00  1.86                
ATOM   1264  CE  LYS   143       5.348 -14.813  15.213  1.00  1.86                
ATOM   1267  NZ  LYS   143       6.644 -14.180  14.914  1.00  1.86                
ATOM   1271  C   LYS   143       2.037 -11.566  10.995  1.00  1.86                
ATOM   1272  O   LYS   143       2.933 -11.128  10.306  1.00  1.86                
ATOM   1273  N   ILE   144       0.786 -11.716  10.567  1.00  1.84                
ATOM   1275  CA  ILE   144       0.323 -11.281   9.229  1.00  1.84                
ATOM   1277  CB  ILE   144      -0.981 -12.109   8.804  1.00  1.84                
ATOM   1279  CG2 ILE   144      -1.490 -11.577   7.429  1.00  1.84                
ATOM   1283  CG1 ILE   144      -0.645 -13.640   8.704  1.00  1.84                
ATOM   1286  CD1 ILE   144      -1.953 -14.507   8.480  1.00  1.84                
ATOM   1290  C   ILE   144       0.074  -9.740   9.121  1.00  1.84                
ATOM   1291  O   ILE   144       0.635  -9.055   8.196  1.00  1.84                
ATOM   1292  N   VAL   145      -0.673  -9.136  10.112  1.00  1.50                
ATOM   1294  CA  VAL   145      -1.142  -7.781  10.028  1.00  1.50                
ATOM   1296  CB  VAL   145      -2.368  -7.472  10.963  1.00  1.50                
ATOM   1298  CG1 VAL   145      -2.748  -5.978  10.970  1.00  1.50                
ATOM   1302  CG2 VAL   145      -3.636  -8.224  10.388  1.00  1.50                
ATOM   1306  C   VAL   145      -0.030  -6.733  10.139  1.00  1.50                
ATOM   1307  O   VAL   145       0.134  -5.911   9.245  1.00  1.50                
ATOM   1308  N   ILE   146       0.916  -6.875  11.115  1.00  1.89                
ATOM   1310  CA  ILE   146       2.192  -6.215  11.155  1.00  1.89                
ATOM   1312  CB  ILE   146       2.937  -6.731  12.430  1.00  1.89                
ATOM   1314  CG2 ILE   146       4.292  -6.156  12.641  1.00  1.89                
ATOM   1318  CG1 ILE   146       2.103  -6.450  13.718  1.00  1.89                
ATOM   1321  CD1 ILE   146       1.419  -5.106  13.782  1.00  1.89                
ATOM   1325  C   ILE   146       3.027  -6.386   9.848  1.00  1.89                
ATOM   1326  O   ILE   146       3.692  -5.474   9.339  1.00  1.89                
ATOM   1327  N   SER   147       3.072  -7.569   9.229  1.00  1.79                
ATOM   1329  CA  SER   147       3.758  -7.833   8.002  1.00  1.79                
ATOM   1331  CB  SER   147       3.942  -9.360   7.764  1.00  1.79                
ATOM   1334  OG  SER   147       4.992  -9.478   6.824  1.00  1.79                
ATOM   1336  C   SER   147       3.250  -7.077   6.732  1.00  1.79                
ATOM   1337  O   SER   147       3.969  -6.430   5.995  1.00  1.79                
ATOM   1338  N   ILE   148       1.938  -7.182   6.453  1.00  1.65                
ATOM   1340  CA  ILE   148       1.202  -6.570   5.290  1.00  1.65                
ATOM   1342  CB  ILE   148      -0.294  -6.879   5.416  1.00  1.65                
ATOM   1344  CG2 ILE   148      -1.238  -6.002   4.588  1.00  1.65                
ATOM   1348  CG1 ILE   148      -0.605  -8.324   5.045  1.00  1.65                
ATOM   1351  CD1 ILE   148      -2.026  -8.872   5.403  1.00  1.65                
ATOM   1355  C   ILE   148       1.422  -5.040   5.154  1.00  1.65                
ATOM   1356  O   ILE   148       1.402  -4.515   4.091  1.00  1.65                
ATOM   1357  N   ASP   149       1.618  -4.327   6.249  1.00  1.67                
ATOM   1359  CA  ASP   149       1.996  -2.908   6.202  1.00  1.67                
ATOM   1361  CB  ASP   149       2.270  -2.390   7.687  1.00  1.67                
ATOM   1364  CG  ASP   149       2.517  -0.891   7.812  1.00  1.67                
ATOM   1365  OD1 ASP   149       2.368  -0.159   6.804  1.00  1.67                
ATOM   1366  OD2 ASP   149       2.911  -0.503   8.929  1.00  1.67                
ATOM   1367  C   ASP   149       3.159  -2.654   5.269  1.00  1.67                
ATOM   1368  O   ASP   149       3.040  -2.084   4.208  1.00  1.67                
ATOM   1369  N   TYR   150       4.347  -3.129   5.638  1.00  1.62                
ATOM   1371  CA  TYR   150       5.517  -3.188   4.717  1.00  1.62                
ATOM   1373  CB  TYR   150       6.756  -3.730   5.461  1.00  1.62                
ATOM   1376  CG  TYR   150       7.202  -3.125   6.767  1.00  1.62                
ATOM   1377  CD1 TYR   150       6.499  -3.438   7.930  1.00  1.62                
ATOM   1379  CE1 TYR   150       6.960  -2.973   9.134  1.00  1.62                
ATOM   1381  CZ  TYR   150       8.082  -2.048   9.139  1.00  1.62                
ATOM   1382  OH  TYR   150       8.438  -1.439  10.304  1.00  1.62                
ATOM   1384  CE2 TYR   150       8.765  -1.771   7.979  1.00  1.62                
ATOM   1386  CD2 TYR   150       8.329  -2.341   6.796  1.00  1.62                
ATOM   1388  C   TYR   150       5.237  -3.941   3.383  1.00  1.62                
ATOM   1389  O   TYR   150       5.429  -3.321   2.356  1.00  1.62                
ATOM   1390  N   TYR   151       4.720  -5.145   3.298  1.00  2.28                
ATOM   1392  CA  TYR   151       4.471  -5.873   2.006  1.00  2.28                
ATOM   1394  CB  TYR   151       3.787  -7.209   2.287  1.00  2.28                
ATOM   1397  CG  TYR   151       4.774  -8.384   2.426  1.00  2.28                
ATOM   1398  CD1 TYR   151       4.860  -8.993   3.693  1.00  2.28                
ATOM   1400  CE1 TYR   151       5.557 -10.238   3.657  1.00  2.28                
ATOM   1402  CZ  TYR   151       6.109 -10.786   2.444  1.00  2.28                
ATOM   1403  OH  TYR   151       6.956 -11.881   2.359  1.00  2.28                
ATOM   1405  CE2 TYR   151       6.008 -10.055   1.244  1.00  2.28                
ATOM   1407  CD2 TYR   151       5.205  -8.921   1.218  1.00  2.28                
ATOM   1409  C   TYR   151       3.606  -5.064   1.032  1.00  2.28                
ATOM   1410  O   TYR   151       4.010  -4.866  -0.148  1.00  2.28                
ATOM   1411  N   ASN   152       2.471  -4.520   1.431  1.00  2.52                
ATOM   1413  CA  ASN   152       1.648  -3.544   0.630  1.00  2.52                
ATOM   1415  CB  ASN   152       0.445  -2.973   1.488  1.00  2.52                
ATOM   1418  CG  ASN   152      -0.151  -1.718   0.938  1.00  2.52                
ATOM   1419  OD1 ASN   152       0.389  -0.611   1.099  1.00  2.52                
ATOM   1420  ND2 ASN   152      -1.210  -1.840   0.254  1.00  2.52                
ATOM   1423  C   ASN   152       2.462  -2.304   0.101  1.00  2.52                
ATOM   1424  O   ASN   152       2.502  -2.063  -1.096  1.00  2.52                
ATOM   1425  N   MET   153       3.244  -1.571   0.965  1.00  2.43                
ATOM   1427  CA  MET   153       4.014  -0.413   0.475  1.00  2.43                
ATOM   1429  CB  MET   153       4.595   0.303   1.712  1.00  2.43                
ATOM   1432  CG  MET   153       5.316   1.556   1.180  1.00  2.43                
ATOM   1435  SD  MET   153       6.217   2.448   2.468  1.00  2.43                
ATOM   1436  CE  MET   153       6.277   4.101   1.661  1.00  2.43                
ATOM   1440  C   MET   153       5.083  -0.882  -0.514  1.00  2.43                
ATOM   1441  O   MET   153       5.132  -0.365  -1.626  1.00  2.43                
ATOM   1442  N   PHE   154       5.894  -1.837  -0.184  1.00  2.03                
ATOM   1444  CA  PHE   154       7.009  -2.384  -0.945  1.00  2.03                
ATOM   1446  CB  PHE   154       7.778  -3.315  -0.062  1.00  2.03                
ATOM   1449  CG  PHE   154       8.835  -2.615   0.754  1.00  2.03                
ATOM   1450  CD1 PHE   154       8.610  -2.238   2.057  1.00  2.03                
ATOM   1452  CE1 PHE   154       9.618  -1.541   2.732  1.00  2.03                
ATOM   1454  CZ  PHE   154      10.846  -1.191   2.132  1.00  2.03                
ATOM   1456  CE2 PHE   154      11.147  -1.735   0.853  1.00  2.03                
ATOM   1458  CD2 PHE   154      10.109  -2.478   0.168  1.00  2.03                
ATOM   1460  C   PHE   154       6.530  -2.954  -2.317  1.00  2.03                
ATOM   1461  O   PHE   154       7.023  -2.440  -3.332  1.00  2.03                
ATOM   1462  N   THR   155       5.549  -3.830  -2.359  1.00  2.53                
ATOM   1464  CA  THR   155       5.068  -4.400  -3.628  1.00  2.53                
ATOM   1466  CB  THR   155       4.099  -5.605  -3.366  1.00  2.53                
ATOM   1468  CG2 THR   155       2.695  -5.303  -2.939  1.00  2.53                
ATOM   1472  OG1 THR   155       3.884  -6.491  -4.469  1.00  2.53                
ATOM   1474  C   THR   155       4.409  -3.281  -4.467  1.00  2.53                
ATOM   1475  O   THR   155       4.578  -3.339  -5.653  1.00  2.53                
ATOM   1476  N   SER   156       3.628  -2.291  -3.844  1.00  1.86                
ATOM   1478  CA  SER   156       3.046  -1.206  -4.622  1.00  1.86                
ATOM   1480  CB  SER   156       2.141  -0.323  -3.687  1.00  1.86                
ATOM   1483  OG  SER   156       1.009  -0.983  -3.156  1.00  1.86                
ATOM   1485  C   SER   156       4.028  -0.372  -5.369  1.00  1.86                
ATOM   1486  O   SER   156       3.926  -0.210  -6.556  1.00  1.86                
ATOM   1487  N   ILE   157       5.058   0.178  -4.751  1.00  3.05                
ATOM   1489  CA  ILE   157       6.051   0.981  -5.468  1.00  3.05                
ATOM   1491  CB  ILE   157       6.868   1.950  -4.504  1.00  3.05                
ATOM   1493  CG2 ILE   157       5.953   2.806  -3.669  1.00  3.05                
ATOM   1497  CG1 ILE   157       7.770   1.189  -3.480  1.00  3.05                
ATOM   1500  CD1 ILE   157       9.085   0.579  -4.016  1.00  3.05                
ATOM   1504  C   ILE   157       6.910   0.100  -6.447  1.00  3.05                
ATOM   1505  O   ILE   157       7.205   0.511  -7.578  1.00  3.05                
ATOM   1506  N   PHE   158       7.198  -1.162  -6.159  1.00  2.51                
ATOM   1508  CA  PHE   158       7.869  -2.061  -7.160  1.00  2.51                
ATOM   1510  CB  PHE   158       8.274  -3.376  -6.537  1.00  2.51                
ATOM   1513  CG  PHE   158       9.306  -3.335  -5.475  1.00  2.51                
ATOM   1514  CD1 PHE   158      10.276  -2.372  -5.327  1.00  2.51                
ATOM   1516  CE1 PHE   158      11.165  -2.449  -4.253  1.00  2.51                
ATOM   1518  CZ  PHE   158      11.130  -3.505  -3.317  1.00  2.51                
ATOM   1520  CE2 PHE   158      10.330  -4.641  -3.549  1.00  2.51                
ATOM   1522  CD2 PHE   158       9.452  -4.505  -4.644  1.00  2.51                
ATOM   1524  C   PHE   158       7.008  -2.166  -8.400  1.00  2.51                
ATOM   1525  O   PHE   158       7.460  -1.872  -9.491  1.00  2.51                
ATOM   1526  N   THR   159       5.702  -2.458  -8.189  1.00  1.85                
ATOM   1528  CA  THR   159       4.643  -2.492  -9.247  1.00  1.85                
ATOM   1530  CB  THR   159       3.267  -2.672  -8.577  1.00  1.85                
ATOM   1532  CG2 THR   159       2.273  -2.929  -9.713  1.00  1.85                
ATOM   1536  OG1 THR   159       3.263  -3.836  -7.737  1.00  1.85                
ATOM   1538  C   THR   159       4.658  -1.295 -10.173  1.00  1.85                
ATOM   1539  O   THR   159       4.880  -1.380 -11.412  1.00  1.85                
ATOM   1540  N   LEU   160       4.511  -0.101  -9.584  1.00  2.29                
ATOM   1542  CA  LEU   160       4.608   1.221 -10.125  1.00  2.29                
ATOM   1544  CB  LEU   160       4.244   2.270  -9.062  1.00  2.29                
ATOM   1547  CG  LEU   160       2.880   2.353  -8.406  1.00  2.29                
ATOM   1549  CD1 LEU   160       2.867   3.404  -7.317  1.00  2.29                
ATOM   1553  CD2 LEU   160       1.697   2.458  -9.337  1.00  2.29                
ATOM   1557  C   LEU   160       5.948   1.538 -10.880  1.00  2.29                
ATOM   1558  O   LEU   160       5.892   2.098 -12.000  1.00  2.29                
ATOM   1559  N   CYS   161       7.037   1.297 -10.175  1.00  2.15                
ATOM   1561  CA  CYS   161       8.349   1.525 -10.800  1.00  2.15                
ATOM   1563  CB  CYS   161       9.482   1.358  -9.878  1.00  2.15                
ATOM   1566  SG  CYS   161       9.449   2.612  -8.583  1.00  2.15                
ATOM   1568  C   CYS   161       8.555   0.696 -12.079  1.00  2.15                
ATOM   1569  O   CYS   161       9.079   1.172 -13.060  1.00  2.15                
ATOM   1570  N   THR   162       8.063  -0.564 -12.052  1.00  3.12                
ATOM   1572  CA  THR   162       8.150  -1.525 -13.159  1.00  3.12                
ATOM   1574  CB  THR   162       7.804  -3.010 -12.712  1.00  3.12                
ATOM   1576  CG2 THR   162       8.339  -4.095 -13.675  1.00  3.12                
ATOM   1580  OG1 THR   162       8.384  -3.364 -11.491  1.00  3.12                
ATOM   1582  C   THR   162       7.281  -0.991 -14.320  1.00  3.12                
ATOM   1583  O   THR   162       7.750  -0.917 -15.474  1.00  3.12                
ATOM   1584  N   MET   163       5.997  -0.692 -14.058  1.00  2.69                
ATOM   1586  CA  MET   163       5.021  -0.183 -14.980  1.00  2.69                
ATOM   1588  CB  MET   163       3.566  -0.268 -14.360  1.00  2.69                
ATOM   1591  CG  MET   163       2.396   0.273 -15.064  1.00  2.69                
ATOM   1594  SD  MET   163       0.808  -0.101 -14.364  1.00  2.69                
ATOM   1595  CE  MET   163       0.801   0.858 -12.802  1.00  2.69                
ATOM   1599  C   MET   163       5.295   1.016 -15.823  1.00  2.69                
ATOM   1600  O   MET   163       4.869   1.178 -17.002  1.00  2.69                
ATOM   1601  N   SER   164       5.911   2.031 -15.152  1.00  3.12                
ATOM   1603  CA  SER   164       6.446   3.242 -15.775  1.00  3.12                
ATOM   1605  CB  SER   164       7.003   4.197 -14.686  1.00  3.12                
ATOM   1608  OG  SER   164       6.069   4.273 -13.624  1.00  3.12                
ATOM   1610  C   SER   164       7.561   2.906 -16.793  1.00  3.12                
ATOM   1611  O   SER   164       7.560   3.562 -17.883  1.00  3.12                
ATOM   1612  N   VAL   165       8.380   1.798 -16.645  1.00  3.18                
ATOM   1614  CA  VAL   165       9.353   1.324 -17.624  1.00  3.18                
ATOM   1616  CB  VAL   165      10.382   0.422 -16.955  1.00  3.18                
ATOM   1618  CG1 VAL   165      11.505  -0.010 -17.987  1.00  3.18                
ATOM   1622  CG2 VAL   165      11.085   1.249 -15.849  1.00  3.18                
ATOM   1626  C   VAL   165       8.689   0.703 -18.826  1.00  3.18                
ATOM   1627  O   VAL   165       9.171   0.871 -19.934  1.00  3.18                
ATOM   1628  N   ASP   166       7.672  -0.098 -18.500  1.00  2.57                
ATOM   1630  CA  ASP   166       6.818  -0.695 -19.592  1.00  2.57                
ATOM   1632  CB  ASP   166       5.744  -1.567 -18.887  1.00  2.57                
ATOM   1635  CG  ASP   166       4.544  -1.904 -19.735  1.00  2.57                
ATOM   1636  OD1 ASP   166       4.128  -3.070 -19.915  1.00  2.57                
ATOM   1637  OD2 ASP   166       3.748  -1.041 -20.040  1.00  2.57                
ATOM   1638  C   ASP   166       6.140   0.371 -20.538  1.00  2.57                
ATOM   1639  O   ASP   166       6.195   0.151 -21.693  1.00  2.57                
ATOM   1640  N   ARG   167       5.758   1.507 -19.910  1.00  3.88                
ATOM   1642  CA  ARG   167       5.401   2.731 -20.635  1.00  3.88                
ATOM   1644  CB  ARG   167       4.745   3.635 -19.575  1.00  3.88                
ATOM   1647  CG  ARG   167       3.309   3.937 -19.844  1.00  3.88                
ATOM   1650  CD  ARG   167       2.490   2.833 -19.234  1.00  3.88                
ATOM   1653  NE  ARG   167       2.487   1.529 -19.940  1.00  3.88                
ATOM   1655  CZ  ARG   167       1.825   1.166 -21.016  1.00  3.88                
ATOM   1656  NH1 ARG   167       0.955   1.975 -21.504  1.00  3.88                
ATOM   1659  NH2 ARG   167       1.958   0.053 -21.596  1.00  3.88                
ATOM   1662  C   ARG   167       6.498   3.367 -21.479  1.00  3.88                
ATOM   1663  O   ARG   167       6.291   3.545 -22.666  1.00  3.88                
ATOM   1664  N   TYR   168       7.663   3.548 -20.961  1.00  4.62                
ATOM   1666  CA  TYR   168       8.910   3.881 -21.656  1.00  4.62                
ATOM   1668  CB  TYR   168      10.113   4.062 -20.660  1.00  4.62                
ATOM   1671  CG  TYR   168      11.410   4.021 -21.283  1.00  4.62                
ATOM   1672  CD1 TYR   168      11.832   4.988 -22.221  1.00  4.62                
ATOM   1674  CE1 TYR   168      13.069   4.750 -22.857  1.00  4.62                
ATOM   1676  CZ  TYR   168      13.936   3.698 -22.480  1.00  4.62                
ATOM   1677  OH  TYR   168      15.161   3.624 -23.026  1.00  4.62                
ATOM   1679  CE2 TYR   168      13.524   2.816 -21.563  1.00  4.62                
ATOM   1681  CD2 TYR   168      12.275   2.931 -20.932  1.00  4.62                
ATOM   1683  C   TYR   168       9.169   3.081 -22.880  1.00  4.62                
ATOM   1684  O   TYR   168       9.164   3.592 -23.965  1.00  4.62                
ATOM   1685  N   ILE   169       9.312   1.765 -22.836  1.00  3.96                
ATOM   1687  CA  ILE   169       9.331   0.805 -23.882  1.00  3.96                
ATOM   1689  CB  ILE   169       9.359  -0.620 -23.283  1.00  3.96                
ATOM   1691  CG2 ILE   169       9.228  -1.827 -24.242  1.00  3.96                
ATOM   1695  CG1 ILE   169      10.676  -0.826 -22.427  1.00  3.96                
ATOM   1698  CD1 ILE   169      10.540  -1.906 -21.290  1.00  3.96                
ATOM   1702  C   ILE   169       8.236   0.959 -24.870  1.00  3.96                
ATOM   1703  O   ILE   169       8.511   0.993 -26.071  1.00  3.96                
ATOM   1704  N   ALA   170       6.968   1.017 -24.417  1.00  3.77                
ATOM   1706  CA  ALA   170       5.810   1.125 -25.355  1.00  3.77                
ATOM   1708  CB  ALA   170       4.685   0.956 -24.348  1.00  3.77                
ATOM   1712  C   ALA   170       5.890   2.462 -26.208  1.00  3.77                
ATOM   1713  O   ALA   170       5.744   2.360 -27.404  1.00  3.77                
ATOM   1714  N   VAL   171       6.065   3.633 -25.625  1.00  5.53                
ATOM   1716  CA  VAL   171       6.194   4.961 -26.299  1.00  5.53                
ATOM   1718  CB  VAL   171       5.752   6.178 -25.388  1.00  5.53                
ATOM   1720  CG1 VAL   171       4.376   5.865 -24.790  1.00  5.53                
ATOM   1724  CG2 VAL   171       6.724   6.592 -24.238  1.00  5.53                
ATOM   1728  C   VAL   171       7.500   5.226 -27.041  1.00  5.53                
ATOM   1729  O   VAL   171       7.439   6.096 -27.903  1.00  5.53                
ATOM   1730  N   CYS   172       8.578   4.417 -26.876  1.00  5.61                
ATOM   1732  CA  CYS   172       9.890   4.829 -27.497  1.00  5.61                
ATOM   1734  CB  CYS   172      10.834   5.074 -26.366  1.00  5.61                
ATOM   1737  SG  CYS   172      10.178   6.281 -25.205  1.00  5.61                
ATOM   1739  C   CYS   172      10.393   3.792 -28.480  1.00  5.61                
ATOM   1740  O   CYS   172      10.995   4.134 -29.517  1.00  5.61                
ATOM   1741  N   HIS   173      10.011   2.575 -28.276  1.00  5.68                
ATOM   1743  CA  HIS   173      10.582   1.425 -28.978  1.00  5.68                
ATOM   1745  CB  HIS   173      11.544   0.771 -28.079  1.00  5.68                
ATOM   1748  CG  HIS   173      12.578   1.690 -27.487  1.00  5.68                
ATOM   1749  ND1 HIS   173      13.453   2.461 -28.190  1.00  5.68                
ATOM   1751  CE1 HIS   173      13.958   3.354 -27.376  1.00  5.68                
ATOM   1753  NE2 HIS   173      13.516   3.233 -26.091  1.00  5.68                
ATOM   1754  CD2 HIS   173      12.656   2.113 -26.191  1.00  5.68                
ATOM   1756  C   HIS   173       9.508   0.465 -29.564  1.00  5.68                
ATOM   1757  O   HIS   173       9.250  -0.526 -28.937  1.00  5.68                
ATOM   1758  N   PRO   174       8.711   0.960 -30.575  1.00  5.70                
ATOM   1759  CD  PRO   174       8.733   2.176 -31.341  1.00  5.70                
ATOM   1762  CG  PRO   174       7.337   2.362 -31.847  1.00  5.70                
ATOM   1765  CB  PRO   174       6.903   0.944 -32.091  1.00  5.70                
ATOM   1768  CA  PRO   174       7.472   0.190 -30.899  1.00  5.70                
ATOM   1770  C   PRO   174       7.685  -1.300 -31.265  1.00  5.70                
ATOM   1771  O   PRO   174       6.835  -2.066 -30.934  1.00  5.70                
ATOM   1772  N   VAL   175       8.743  -1.690 -32.022  1.00  6.27                
ATOM   1774  CA  VAL   175       8.969  -3.069 -32.433  1.00  6.27                
ATOM   1776  CB  VAL   175       9.863  -3.080 -33.680  1.00  6.27                
ATOM   1778  CG1 VAL   175      10.031  -4.417 -34.379  1.00  6.27                
ATOM   1782  CG2 VAL   175       9.335  -2.151 -34.825  1.00  6.27                
ATOM   1786  C   VAL   175       9.418  -3.888 -31.219  1.00  6.27                
ATOM   1787  O   VAL   175       8.749  -4.896 -30.948  1.00  6.27                
ATOM   1788  N   LYS   176      10.351  -3.402 -30.452  1.00  7.16                
ATOM   1790  CA  LYS   176      10.832  -4.006 -29.203  1.00  7.16                
ATOM   1792  CB  LYS   176      11.917  -3.054 -28.686  1.00  7.16                
ATOM   1795  CG  LYS   176      12.363  -3.366 -27.261  1.00  7.16                
ATOM   1798  CD  LYS   176      13.389  -2.298 -26.767  1.00  7.16                
ATOM   1801  CE  LYS   176      14.270  -2.752 -25.620  1.00  7.16                
ATOM   1804  NZ  LYS   176      15.342  -3.649 -26.152  1.00  7.16                
ATOM   1808  C   LYS   176       9.688  -4.221 -28.202  1.00  7.16                
ATOM   1809  O   LYS   176       9.755  -5.233 -27.509  1.00  7.16                
ATOM   1810  N   ALA   177       8.695  -3.300 -28.086  1.00  3.72                
ATOM   1812  CA  ALA   177       7.527  -3.496 -27.240  1.00  3.72                
ATOM   1814  CB  ALA   177       6.798  -2.180 -27.145  1.00  3.72                
ATOM   1818  C   ALA   177       6.627  -4.638 -27.588  1.00  3.72                
ATOM   1819  O   ALA   177       6.427  -5.555 -26.792  1.00  3.72                
ATOM   1820  N   LEU   178       6.221  -4.662 -28.866  1.00  4.26                
ATOM   1822  CA  LEU   178       5.551  -5.816 -29.516  1.00  4.26                
ATOM   1824  CB  LEU   178       5.428  -5.586 -31.034  1.00  4.26                
ATOM   1827  CG  LEU   178       4.709  -6.539 -31.888  1.00  4.26                
ATOM   1829  CD1 LEU   178       3.210  -6.805 -31.424  1.00  4.26                
ATOM   1833  CD2 LEU   178       4.619  -5.961 -33.289  1.00  4.26                
ATOM   1837  C   LEU   178       6.341  -7.138 -29.173  1.00  4.26                
ATOM   1838  O   LEU   178       5.858  -8.207 -28.826  1.00  4.26                
ATOM   1839  N   ASP   179       7.635  -7.072 -29.489  1.00  4.27                
ATOM   1841  CA  ASP   179       8.606  -8.176 -29.383  1.00  4.27                
ATOM   1843  CB  ASP   179      10.026  -7.683 -29.777  1.00  4.27                
ATOM   1846  CG  ASP   179      11.003  -8.858 -29.873  1.00  4.27                
ATOM   1847  OD1 ASP   179      12.159  -8.530 -29.883  1.00  4.27                
ATOM   1848  OD2 ASP   179      10.581 -10.021 -30.025  1.00  4.27                
ATOM   1849  C   ASP   179       8.627  -8.727 -27.958  1.00  4.27                
ATOM   1850  O   ASP   179       8.364  -9.905 -27.687  1.00  4.27                
ATOM   1851  N   PHE   180       8.798  -7.867 -26.926  1.00  5.07                
ATOM   1853  CA  PHE   180       9.174  -8.276 -25.556  1.00  5.07                
ATOM   1855  CB  PHE   180      10.253  -7.407 -24.959  1.00  5.07                
ATOM   1858  CG  PHE   180      10.894  -8.036 -23.709  1.00  5.07                
ATOM   1859  CD1 PHE   180      11.954  -8.931 -23.860  1.00  5.07                
ATOM   1861  CE1 PHE   180      12.609  -9.565 -22.848  1.00  5.07                
ATOM   1863  CZ  PHE   180      12.079  -9.517 -21.581  1.00  5.07                
ATOM   1865  CE2 PHE   180      11.022  -8.609 -21.268  1.00  5.07                
ATOM   1867  CD2 PHE   180      10.377  -7.873 -22.352  1.00  5.07                
ATOM   1869  C   PHE   180       7.983  -8.457 -24.617  1.00  5.07                
ATOM   1870  O   PHE   180       8.086  -9.348 -23.731  1.00  5.07                
ATOM   1871  N   ARG   181       7.016  -7.575 -24.627  1.00  3.28                
ATOM   1873  CA  ARG   181       6.149  -7.370 -23.437  1.00  3.28                
ATOM   1875  CB  ARG   181       5.555  -5.981 -23.442  1.00  3.28                
ATOM   1878  CG  ARG   181       6.553  -4.879 -23.137  1.00  3.28                
ATOM   1881  CD  ARG   181       5.978  -3.395 -23.299  1.00  3.28                
ATOM   1884  NE  ARG   181       4.643  -3.253 -22.623  1.00  3.28                
ATOM   1886  CZ  ARG   181       3.401  -3.340 -23.164  1.00  3.28                
ATOM   1887  NH1 ARG   181       3.126  -3.427 -24.435  1.00  3.28                
ATOM   1890  NH2 ARG   181       2.408  -3.289 -22.392  1.00  3.28                
ATOM   1893  C   ARG   181       5.077  -8.425 -23.469  1.00  3.28                
ATOM   1894  O   ARG   181       4.071  -8.162 -24.085  1.00  3.28                
ATOM   1895  N   THR   182       5.344  -9.466 -22.704  1.00  3.07                
ATOM   1897  CA  THR   182       4.376 -10.526 -22.554  1.00  3.07                
ATOM   1899  CB  THR   182       4.857 -11.861 -23.022  1.00  3.07                
ATOM   1901  CG2 THR   182       5.459 -11.864 -24.447  1.00  3.07                
ATOM   1905  OG1 THR   182       5.763 -12.383 -22.064  1.00  3.07                
ATOM   1907  C   THR   182       3.900 -10.695 -21.061  1.00  3.07                
ATOM   1908  O   THR   182       4.639 -10.355 -20.149  1.00  3.07                
ATOM   1909  N   PRO   183       2.691 -11.312 -20.926  1.00  3.17                
ATOM   1910  CD  PRO   183       1.653 -11.299 -21.929  1.00  3.17                
ATOM   1913  CG  PRO   183       0.374 -11.725 -21.183  1.00  3.17                
ATOM   1916  CB  PRO   183       0.875 -12.523 -20.028  1.00  3.17                
ATOM   1919  CA  PRO   183       2.122 -11.734 -19.644  1.00  3.17                
ATOM   1921  C   PRO   183       3.061 -12.590 -18.754  1.00  3.17                
ATOM   1922  O   PRO   183       3.164 -12.398 -17.599  1.00  3.17                
ATOM   1923  N   ARG   184       3.785 -13.576 -19.377  1.00  5.72                
ATOM   1925  CA  ARG   184       4.853 -14.351 -18.655  1.00  5.72                
ATOM   1927  CB  ARG   184       5.508 -15.335 -19.605  1.00  5.72                
ATOM   1930  CG  ARG   184       6.573 -16.320 -18.953  1.00  5.72                
ATOM   1933  CD  ARG   184       7.423 -16.986 -20.066  1.00  5.72                
ATOM   1936  NE  ARG   184       8.354 -15.998 -20.605  1.00  5.72                
ATOM   1938  CZ  ARG   184       9.276 -16.330 -21.489  1.00  5.72                
ATOM   1939  NH1 ARG   184       9.499 -17.542 -21.846  1.00  5.72                
ATOM   1942  NH2 ARG   184       9.844 -15.387 -22.042  1.00  5.72                
ATOM   1945  C   ARG   184       5.902 -13.398 -18.080  1.00  5.72                
ATOM   1946  O   ARG   184       6.178 -13.464 -16.893  1.00  5.72                
ATOM   1947  N   ASN   185       6.576 -12.570 -18.884  1.00  3.32                
ATOM   1949  CA  ASN   185       7.689 -11.691 -18.506  1.00  3.32                
ATOM   1951  CB  ASN   185       8.173 -10.981 -19.799  1.00  3.32                
ATOM   1954  CG  ASN   185       8.931 -11.874 -20.814  1.00  3.32                
ATOM   1955  OD1 ASN   185       9.357 -12.946 -20.586  1.00  3.32                
ATOM   1956  ND2 ASN   185       9.073 -11.460 -22.047  1.00  3.32                
ATOM   1959  C   ASN   185       7.178 -10.637 -17.456  1.00  3.32                
ATOM   1960  O   ASN   185       7.863 -10.345 -16.423  1.00  3.32                
ATOM   1961  N   ALA   186       5.900 -10.241 -17.518  1.00  2.65                
ATOM   1963  CA  ALA   186       5.220  -9.416 -16.524  1.00  2.65                
ATOM   1965  CB  ALA   186       3.887  -8.980 -17.122  1.00  2.65                
ATOM   1969  C   ALA   186       4.959 -10.100 -15.204  1.00  2.65                
ATOM   1970  O   ALA   186       5.317  -9.497 -14.168  1.00  2.65                
ATOM   1971  N   LYS   187       4.578 -11.390 -15.082  1.00  3.24                
ATOM   1973  CA  LYS   187       4.483 -12.166 -13.824  1.00  3.24                
ATOM   1975  CB  LYS   187       3.715 -13.406 -14.148  1.00  3.24                
ATOM   1978  CG  LYS   187       2.182 -13.211 -14.375  1.00  3.24                
ATOM   1981  CD  LYS   187       1.495 -14.520 -14.705  1.00  3.24                
ATOM   1984  CE  LYS   187       1.693 -14.944 -16.184  1.00  3.24                
ATOM   1987  NZ  LYS   187       1.608 -16.428 -16.367  1.00  3.24                
ATOM   1991  C   LYS   187       5.896 -12.454 -13.201  1.00  3.24                
ATOM   1992  O   LYS   187       6.112 -12.325 -11.990  1.00  3.24                
ATOM   1993  N   ILE   188       6.895 -12.614 -14.095  1.00  3.35                
ATOM   1995  CA  ILE   188       8.268 -12.941 -13.661  1.00  3.35                
ATOM   1997  CB  ILE   188       9.202 -13.301 -14.853  1.00  3.35                
ATOM   1999  CG2 ILE   188      10.742 -13.224 -14.437  1.00  3.35                
ATOM   2003  CG1 ILE   188       8.894 -14.643 -15.451  1.00  3.35                
ATOM   2006  CD1 ILE   188       9.457 -14.889 -16.895  1.00  3.35                
ATOM   2010  C   ILE   188       8.763 -11.728 -12.808  1.00  3.35                
ATOM   2011  O   ILE   188       9.262 -11.916 -11.710  1.00  3.35                
ATOM   2012  N   VAL   189       8.737 -10.485 -13.320  1.00  3.10                
ATOM   2014  CA  VAL   189       9.191  -9.297 -12.539  1.00  3.10                
ATOM   2016  CB  VAL   189       9.339  -8.165 -13.547  1.00  3.10                
ATOM   2018  CG1 VAL   189      10.439  -8.248 -14.615  1.00  3.10                
ATOM   2022  CG2 VAL   189       8.096  -7.548 -14.201  1.00  3.10                
ATOM   2026  C   VAL   189       8.237  -8.894 -11.410  1.00  3.10                
ATOM   2027  O   VAL   189       8.669  -8.324 -10.441  1.00  3.10                
ATOM   2028  N   ASN   190       6.950  -9.237 -11.438  1.00  1.81                
ATOM   2030  CA  ASN   190       6.087  -9.183 -10.275  1.00  1.81                
ATOM   2032  CB  ASN   190       4.575  -9.731 -10.597  1.00  1.81                
ATOM   2035  CG  ASN   190       3.688  -8.598 -11.108  1.00  1.81                
ATOM   2036  OD1 ASN   190       3.944  -7.418 -10.932  1.00  1.81                
ATOM   2037  ND2 ASN   190       2.555  -8.962 -11.630  1.00  1.81                
ATOM   2040  C   ASN   190       6.604 -10.039  -9.057  1.00  1.81                
ATOM   2041  O   ASN   190       6.428  -9.693  -7.941  1.00  1.81                
ATOM   2042  N   VAL   191       7.162 -11.260  -9.278  1.00  2.37                
ATOM   2044  CA  VAL   191       7.791 -12.153  -8.315  1.00  2.37                
ATOM   2046  CB  VAL   191       7.629 -13.657  -8.671  1.00  2.37                
ATOM   2048  CG1 VAL   191       8.123 -14.565  -7.564  1.00  2.37                
ATOM   2052  CG2 VAL   191       6.154 -13.977  -8.890  1.00  2.37                
ATOM   2056  C   VAL   191       9.208 -11.806  -7.880  1.00  2.37                
ATOM   2057  O   VAL   191       9.605 -11.995  -6.684  1.00  2.37                
ATOM   2058  N   CYS   192       9.994 -11.204  -8.721  1.00  2.94                
ATOM   2060  CA  CYS   192      11.112 -10.386  -8.269  1.00  2.94                
ATOM   2062  CB  CYS   192      11.760  -9.833  -9.534  1.00  2.94                
ATOM   2065  SG  CYS   192      13.376  -8.985  -9.095  1.00  2.94                
ATOM   2067  C   CYS   192      10.602  -9.293  -7.316  1.00  2.94                
ATOM   2068  O   CYS   192      11.084  -9.199  -6.224  1.00  2.94                
ATOM   2069  N   ASN   193       9.551  -8.563  -7.688  1.00  2.69                
ATOM   2071  CA  ASN   193       8.892  -7.644  -6.736  1.00  2.69                
ATOM   2073  CB  ASN   193       7.670  -6.978  -7.529  1.00  2.69                
ATOM   2076  CG  ASN   193       6.410  -6.615  -6.770  1.00  2.69                
ATOM   2077  OD1 ASN   193       6.337  -6.667  -5.558  1.00  2.69                
ATOM   2078  ND2 ASN   193       5.413  -6.263  -7.508  1.00  2.69                
ATOM   2081  C   ASN   193       8.541  -8.304  -5.401  1.00  2.69                
ATOM   2082  O   ASN   193       8.910  -7.778  -4.392  1.00  2.69                
ATOM   2083  N   TRP   194       7.864  -9.436  -5.352  1.00  1.32                
ATOM   2085  CA  TRP   194       7.501 -10.063  -4.087  1.00  1.32                
ATOM   2087  CB  TRP   194       6.321 -11.043  -4.362  1.00  1.32                
ATOM   2090  CG  TRP   194       4.894 -10.442  -4.421  1.00  1.32                
ATOM   2091  CD1 TRP   194       4.274 -10.304  -5.616  1.00  1.32                
ATOM   2093  NE1 TRP   194       3.020  -9.648  -5.352  1.00  1.32                
ATOM   2095  CE2 TRP   194       2.734  -9.616  -3.998  1.00  1.32                
ATOM   2096  CZ2 TRP   194       1.602  -9.238  -3.275  1.00  1.32                
ATOM   2098  CH2 TRP   194       1.674  -9.240  -1.906  1.00  1.32                
ATOM   2100  CZ3 TRP   194       2.835  -9.640  -1.182  1.00  1.32                
ATOM   2102  CE3 TRP   194       3.940 -10.092  -1.950  1.00  1.32                
ATOM   2104  CD2 TRP   194       3.975 -10.044  -3.345  1.00  1.32                
ATOM   2105  C   TRP   194       8.636 -10.694  -3.340  1.00  1.32                
ATOM   2106  O   TRP   194       8.538 -10.744  -2.125  1.00  1.32                
ATOM   2107  N   ILE   195       9.742 -11.021  -3.979  1.00  2.22                
ATOM   2109  CA  ILE   195      10.967 -11.537  -3.288  1.00  2.22                
ATOM   2111  CB  ILE   195      11.767 -12.338  -4.317  1.00  2.22                
ATOM   2113  CG2 ILE   195      13.263 -12.488  -4.025  1.00  2.22                
ATOM   2117  CG1 ILE   195      11.044 -13.773  -4.493  1.00  2.22                
ATOM   2120  CD1 ILE   195      11.533 -14.426  -5.758  1.00  2.22                
ATOM   2124  C   ILE   195      11.621 -10.320  -2.592  1.00  2.22                
ATOM   2125  O   ILE   195      11.955 -10.413  -1.401  1.00  2.22                
ATOM   2126  N   LEU   196      11.749  -9.179  -3.269  1.00  2.36                
ATOM   2128  CA  LEU   196      12.354  -8.002  -2.576  1.00  2.36                
ATOM   2130  CB  LEU   196      12.786  -6.876  -3.610  1.00  2.36                
ATOM   2133  CG  LEU   196      13.832  -7.340  -4.651  1.00  2.36                
ATOM   2135  CD1 LEU   196      14.094  -6.099  -5.596  1.00  2.36                
ATOM   2139  CD2 LEU   196      15.210  -7.715  -4.103  1.00  2.36                
ATOM   2143  C   LEU   196      11.514  -7.443  -1.507  1.00  2.36                
ATOM   2144  O   LEU   196      12.044  -7.000  -0.476  1.00  2.36                
ATOM   2145  N   SER   197      10.178  -7.600  -1.609  1.00  1.47                
ATOM   2147  CA  SER   197       9.250  -7.265  -0.505  1.00  1.47                
ATOM   2149  CB  SER   197       7.815  -7.106  -1.111  1.00  1.47                
ATOM   2152  OG  SER   197       7.786  -6.370  -2.279  1.00  1.47                
ATOM   2154  C   SER   197       9.438  -8.257   0.635  1.00  1.47                
ATOM   2155  O   SER   197       9.403  -7.804   1.750  1.00  1.47                
ATOM   2156  N   SER   198       9.743  -9.497   0.341  1.00  1.28                
ATOM   2158  CA  SER   198       9.897 -10.481   1.398  1.00  1.28                
ATOM   2160  CB  SER   198       9.914 -11.918   0.840  1.00  1.28                
ATOM   2163  OG  SER   198       8.723 -12.135   0.189  1.00  1.28                
ATOM   2165  C   SER   198      11.107 -10.138   2.282  1.00  1.28                
ATOM   2166  O   SER   198      11.229 -10.525   3.429  1.00  1.28                
ATOM   2167  N   ALA   199      12.090  -9.451   1.651  1.00  1.86                
ATOM   2169  CA  ALA   199      13.437  -9.092   2.184  1.00  1.86                
ATOM   2171  CB  ALA   199      14.233  -8.541   0.998  1.00  1.86                
ATOM   2175  C   ALA   199      13.318  -8.122   3.401  1.00  1.86                
ATOM   2176  O   ALA   199      14.347  -7.978   4.121  1.00  1.86                
ATOM   2177  N   ILE   200      12.116  -7.526   3.551  1.00  2.66                
ATOM   2179  CA  ILE   200      11.634  -6.747   4.633  1.00  2.66                
ATOM   2181  CB  ILE   200      11.204  -5.316   4.236  1.00  2.66                
ATOM   2183  CG2 ILE   200      10.818  -4.467   5.468  1.00  2.66                
ATOM   2187  CG1 ILE   200      12.083  -4.644   3.254  1.00  2.66                
ATOM   2190  CD1 ILE   200      13.518  -4.413   3.833  1.00  2.66                
ATOM   2194  C   ILE   200      10.394  -7.489   5.293  1.00  2.66                
ATOM   2195  O   ILE   200      10.467  -7.776   6.475  1.00  2.66                
ATOM   2196  N   GLY   201       9.337  -7.845   4.637  1.00  0.95                
ATOM   2198  CA  GLY   201       8.203  -8.539   5.147  1.00  0.95                
ATOM   2201  C   GLY   201       8.422  -9.790   6.023  1.00  0.95                
ATOM   2202  O   GLY   201       7.845  -9.826   7.094  1.00  0.95                
ATOM   2203  N   LEU   202       9.274 -10.738   5.702  1.00  2.14                
ATOM   2205  CA  LEU   202       9.587 -11.816   6.578  1.00  2.14                
ATOM   2207  CB  LEU   202      10.141 -13.028   5.826  1.00  2.14                
ATOM   2210  CG  LEU   202       9.183 -13.656   4.835  1.00  2.14                
ATOM   2212  CD1 LEU   202       9.873 -14.835   4.103  1.00  2.14                
ATOM   2216  CD2 LEU   202       7.926 -14.183   5.476  1.00  2.14                
ATOM   2220  C   LEU   202      10.455 -11.539   7.809  1.00  2.14                
ATOM   2221  O   LEU   202      10.133 -11.961   8.920  1.00  2.14                
ATOM   2222  N   PRO   203      11.623 -10.777   7.755  1.00  1.45                
ATOM   2223  CD  PRO   203      12.386 -10.372   6.599  1.00  1.45                
ATOM   2226  CG  PRO   203      13.755  -9.971   7.056  1.00  1.45                
ATOM   2229  CB  PRO   203      13.311  -9.192   8.372  1.00  1.45                
ATOM   2232  CA  PRO   203      12.281 -10.203   8.960  1.00  1.45                
ATOM   2234  C   PRO   203      11.456  -9.484  10.018  1.00  1.45                
ATOM   2235  O   PRO   203      11.486  -9.836  11.194  1.00  1.45                
ATOM   2236  N   VAL   204      10.549  -8.657   9.504  1.00  1.46                
ATOM   2238  CA  VAL   204       9.382  -8.036  10.292  1.00  1.46                
ATOM   2240  CB  VAL   204       8.679  -6.970   9.474  1.00  1.46                
ATOM   2242  CG1 VAL   204       7.307  -6.358   9.956  1.00  1.46                
ATOM   2246  CG2 VAL   204       9.565  -5.738   9.266  1.00  1.46                
ATOM   2250  C   VAL   204       8.466  -9.093  10.923  1.00  1.46                
ATOM   2251  O   VAL   204       8.254  -9.011  12.110  1.00  1.46                
ATOM   2252  N   MET   205       7.815  -9.966  10.167  1.00  1.51                
ATOM   2254  CA  MET   205       6.855 -10.992  10.638  1.00  1.51                
ATOM   2256  CB  MET   205       6.612 -11.852   9.371  1.00  1.51                
ATOM   2259  CG  MET   205       5.914 -13.208   9.594  1.00  1.51                
ATOM   2262  SD  MET   205       5.301 -14.011   8.136  1.00  1.51                
ATOM   2263  CE  MET   205       4.037 -12.942   7.336  1.00  1.51                
ATOM   2267  C   MET   205       7.397 -11.847  11.778  1.00  1.51                
ATOM   2268  O   MET   205       6.776 -12.060  12.831  1.00  1.51                
ATOM   2269  N   PHE   206       8.661 -12.324  11.494  1.00  3.99                
ATOM   2271  CA  PHE   206       9.589 -13.048  12.421  1.00  3.99                
ATOM   2273  CB  PHE   206      10.962 -13.362  11.696  1.00  3.99                
ATOM   2276  CG  PHE   206      11.977 -14.296  12.492  1.00  3.99                
ATOM   2277  CD1 PHE   206      13.074 -13.754  13.179  1.00  3.99                
ATOM   2279  CE1 PHE   206      14.096 -14.555  13.681  1.00  3.99                
ATOM   2281  CZ  PHE   206      14.050 -15.944  13.509  1.00  3.99                
ATOM   2283  CE2 PHE   206      12.896 -16.555  12.999  1.00  3.99                
ATOM   2285  CD2 PHE   206      11.911 -15.735  12.393  1.00  3.99                
ATOM   2287  C   PHE   206       9.838 -12.305  13.718  1.00  3.99                
ATOM   2288  O   PHE   206       9.595 -12.872  14.781  1.00  3.99                
ATOM   2289  N   MET   207      10.109 -10.949  13.669  1.00  2.83                
ATOM   2291  CA  MET   207      10.224 -10.149  14.917  1.00  2.83                
ATOM   2293  CB  MET   207      10.853  -8.824  14.509  1.00  2.83                
ATOM   2296  CG  MET   207      12.391  -9.008  14.176  1.00  2.83                
ATOM   2299  SD  MET   207      13.241  -7.443  14.242  1.00  2.83                
ATOM   2300  CE  MET   207      12.631  -6.680  12.766  1.00  2.83                
ATOM   2304  C   MET   207       8.780  -9.997  15.556  1.00  2.83                
ATOM   2305  O   MET   207       8.660  -9.796  16.770  1.00  2.83                
ATOM   2306  N   ALA   208       7.717  -9.897  14.768  1.00  1.33                
ATOM   2308  CA  ALA   208       6.392  -9.694  15.268  1.00  1.33                
ATOM   2310  CB  ALA   208       5.400  -9.520  14.056  1.00  1.33                
ATOM   2314  C   ALA   208       5.956 -10.737  16.330  1.00  1.33                
ATOM   2315  O   ALA   208       6.275 -11.917  16.249  1.00  1.33                
ATOM   2316  N   THR   209       5.198 -10.310  17.381  1.00  1.39                
ATOM   2318  CA  THR   209       4.772 -11.231  18.471  1.00  1.39                
ATOM   2320  CB  THR   209       5.878 -11.744  19.381  1.00  1.39                
ATOM   2322  CG2 THR   209       6.287 -10.759  20.443  1.00  1.39                
ATOM   2326  OG1 THR   209       5.524 -12.937  20.085  1.00  1.39                
ATOM   2328  C   THR   209       3.681 -10.597  19.322  1.00  1.39                
ATOM   2329  O   THR   209       3.543  -9.356  19.388  1.00  1.39                
ATOM   2330  N   THR   210       2.882 -11.462  19.995  1.00  2.29                
ATOM   2332  CA  THR   210       1.658 -11.103  20.703  1.00  2.29                
ATOM   2334  CB  THR   210       0.322 -11.850  20.304  1.00  2.29                
ATOM   2336  CG2 THR   210      -0.983 -11.239  20.909  1.00  2.29                
ATOM   2340  OG1 THR   210       0.332 -11.671  18.885  1.00  2.29                
ATOM   2342  C   THR   210       1.877 -11.242  22.158  1.00  2.29                
ATOM   2343  O   THR   210       2.357 -12.267  22.552  1.00  2.29                
ATOM   2344  N   LYS   211       1.494 -10.323  23.019  1.00  3.40                
ATOM   2346  CA  LYS   211       1.911 -10.250  24.461  1.00  3.40                
ATOM   2348  CB  LYS   211       3.016  -9.249  24.689  1.00  3.40                
ATOM   2351  CG  LYS   211       4.362  -9.486  24.032  1.00  3.40                
ATOM   2354  CD  LYS   211       5.261  -8.294  24.244  1.00  3.40                
ATOM   2357  CE  LYS   211       6.669  -8.646  23.865  1.00  3.40                
ATOM   2360  NZ  LYS   211       7.559  -7.471  24.251  1.00  3.40                
ATOM   2364  C   LYS   211       0.652 -10.031  25.365  1.00  3.40                
ATOM   2365  O   LYS   211      -0.024  -9.028  25.131  1.00  3.40                
ATOM   2366  N   TYR   212       0.382 -10.904  26.327  1.00  5.22                
ATOM   2368  CA  TYR   212      -0.551 -10.600  27.419  1.00  5.22                
ATOM   2370  CB  TYR   212      -0.550 -11.749  28.371  1.00  5.22                
ATOM   2373  CG  TYR   212      -1.177 -13.013  27.807  1.00  5.22                
ATOM   2374  CD1 TYR   212      -0.783 -13.568  26.595  1.00  5.22                
ATOM   2376  CE1 TYR   212      -1.398 -14.724  26.133  1.00  5.22                
ATOM   2378  CZ  TYR   212      -2.547 -15.201  26.843  1.00  5.22                
ATOM   2379  OH  TYR   212      -3.139 -16.359  26.479  1.00  5.22                
ATOM   2381  CE2 TYR   212      -2.964 -14.690  28.084  1.00  5.22                
ATOM   2383  CD2 TYR   212      -2.284 -13.552  28.526  1.00  5.22                
ATOM   2385  C   TYR   212      -0.088  -9.304  28.184  1.00  5.22                
ATOM   2386  O   TYR   212       1.058  -9.295  28.656  1.00  5.22                
ATOM   2387  N   ARG   213      -1.014  -8.397  28.447  1.00  4.76                
ATOM   2389  CA  ARG   213      -0.885  -7.266  29.288  1.00  4.76                
ATOM   2391  CB  ARG   213      -1.428  -6.092  28.398  1.00  4.76                
ATOM   2394  CG  ARG   213      -0.641  -5.841  27.091  1.00  4.76                
ATOM   2397  CD  ARG   213       0.903  -5.651  27.260  1.00  4.76                
ATOM   2400  NE  ARG   213       1.483  -5.027  26.086  1.00  4.76                
ATOM   2402  CZ  ARG   213       2.731  -4.926  25.648  1.00  4.76                
ATOM   2403  NH1 ARG   213       3.780  -5.415  26.267  1.00  4.76                
ATOM   2406  NH2 ARG   213       2.913  -4.246  24.568  1.00  4.76                
ATOM   2409  C   ARG   213      -1.702  -7.411  30.570  1.00  4.76                
ATOM   2410  O   ARG   213      -2.436  -8.376  30.646  1.00  4.76                
ATOM   2411  N   GLN   214      -1.716  -6.419  31.513  1.00  4.97                
ATOM   2413  CA  GLN   214      -2.406  -6.560  32.804  1.00  4.97                
ATOM   2415  CB  GLN   214      -2.241  -5.192  33.586  1.00  4.97                
ATOM   2418  CG  GLN   214      -0.898  -4.839  34.150  1.00  4.97                
ATOM   2421  CD  GLN   214       0.128  -4.311  33.160  1.00  4.97                
ATOM   2422  OE1 GLN   214      -0.144  -3.867  32.081  1.00  4.97                
ATOM   2423  NE2 GLN   214       1.427  -4.519  33.416  1.00  4.97                
ATOM   2426  C   GLN   214      -3.906  -6.870  32.797  1.00  4.97                
ATOM   2427  O   GLN   214      -4.505  -7.317  33.829  1.00  4.97                
ATOM   2428  N   GLY   215      -4.597  -6.665  31.670  1.00  3.29                
ATOM   2430  CA  GLY   215      -6.051  -6.787  31.470  1.00  3.29                
ATOM   2433  C   GLY   215      -6.507  -6.768  30.045  1.00  3.29                
ATOM   2434  O   GLY   215      -7.603  -6.394  29.747  1.00  3.29                
ATOM   2435  N   SER   216      -5.648  -7.249  29.139  1.00  3.33                
ATOM   2437  CA  SER   216      -5.760  -7.252  27.658  1.00  3.33                
ATOM   2439  CB  SER   216      -5.814  -5.791  27.078  1.00  3.33                
ATOM   2442  OG  SER   216      -4.665  -4.907  27.266  1.00  3.33                
ATOM   2444  C   SER   216      -4.630  -8.039  27.037  1.00  3.33                
ATOM   2445  O   SER   216      -3.700  -8.485  27.741  1.00  3.33                
ATOM   2446  N   ILE   217      -4.642  -8.362  25.734  1.00  2.82                
ATOM   2448  CA  ILE   217      -3.594  -9.099  24.958  1.00  2.82                
ATOM   2450  CB  ILE   217      -4.136 -10.545  24.809  1.00  2.82                
ATOM   2452  CG2 ILE   217      -3.298 -11.410  23.897  1.00  2.82                
ATOM   2456  CG1 ILE   217      -4.332 -11.318  26.168  1.00  2.82                
ATOM   2459  CD1 ILE   217      -5.776 -11.580  26.507  1.00  2.82                
ATOM   2463  C   ILE   217      -3.363  -8.388  23.612  1.00  2.82                
ATOM   2464  O   ILE   217      -4.310  -7.961  22.889  1.00  2.82                
ATOM   2465  N   ASP   218      -2.092  -8.123  23.385  1.00  2.07                
ATOM   2467  CA  ASP   218      -1.631  -7.049  22.580  1.00  2.07                
ATOM   2469  CB  ASP   218      -0.945  -6.071  23.527  1.00  2.07                
ATOM   2472  CG  ASP   218      -0.505  -4.692  23.004  1.00  2.07                
ATOM   2473  OD1 ASP   218      -1.198  -4.204  22.038  1.00  2.07                
ATOM   2474  OD2 ASP   218       0.387  -4.051  23.648  1.00  2.07                
ATOM   2475  C   ASP   218      -0.522  -7.394  21.557  1.00  2.07                
ATOM   2476  O   ASP   218       0.493  -7.924  21.949  1.00  2.07                
ATOM   2477  N   CYX   219      -0.786  -7.214  20.270  1.00  1.70                
ATOM   2479  CA  CYX   219       0.165  -7.408  19.174  1.00  1.70                
ATOM   2481  CB  CYX   219      -0.752  -7.369  17.843  1.00  1.70                
ATOM   2484  SG  CYX   219       0.122  -7.683  16.250  1.00  1.70                
ATOM   2485  C   CYX   219       1.320  -6.380  19.176  1.00  1.70                
ATOM   2486  O   CYX   219       1.155  -5.190  19.576  1.00  1.70                
ATOM   2487  N   THR   220       2.488  -6.691  18.691  1.00  3.05                
ATOM   2489  CA  THR   220       3.668  -5.820  18.563  1.00  3.05                
ATOM   2491  CB  THR   220       4.692  -6.052  19.646  1.00  3.05                
ATOM   2493  CG2 THR   220       4.134  -5.824  21.049  1.00  3.05                
ATOM   2497  OG1 THR   220       5.127  -7.358  19.685  1.00  3.05                
ATOM   2499  C   THR   220       4.314  -6.172  17.210  1.00  3.05                
ATOM   2500  O   THR   220       4.205  -7.317  16.714  1.00  3.05                
ATOM   2501  N   LEU   221       5.126  -5.188  16.756  1.00  2.41                
ATOM   2503  CA  LEU   221       6.452  -5.546  16.228  1.00  2.41                
ATOM   2505  CB  LEU   221       6.771  -4.630  15.072  1.00  2.41                
ATOM   2508  CG  LEU   221       8.148  -4.920  14.378  1.00  2.41                
ATOM   2510  CD1 LEU   221       8.258  -6.323  13.949  1.00  2.41                
ATOM   2514  CD2 LEU   221       8.442  -4.071  13.170  1.00  2.41                
ATOM   2518  C   LEU   221       7.534  -5.508  17.308  1.00  2.41                
ATOM   2519  O   LEU   221       7.983  -4.473  17.638  1.00  2.41                
ATOM   2520  N   THR   222       7.848  -6.653  17.920  1.00  2.86                
ATOM   2522  CA  THR   222       8.955  -6.675  18.870  1.00  2.86                
ATOM   2524  CB  THR   222       8.806  -7.613  20.029  1.00  2.86                
ATOM   2526  CG2 THR   222      10.033  -7.695  21.042  1.00  2.86                
ATOM   2530  OG1 THR   222       7.623  -7.238  20.779  1.00  2.86                
ATOM   2532  C   THR   222      10.366  -6.794  18.278  1.00  2.86                
ATOM   2533  O   THR   222      10.871  -7.899  18.013  1.00  2.86                
ATOM   2534  N   PHE   223      11.010  -5.685  18.124  1.00  2.32                
ATOM   2536  CA  PHE   223      12.425  -5.394  17.965  1.00  2.32                
ATOM   2538  CB  PHE   223      12.735  -3.870  17.963  1.00  2.32                
ATOM   2541  CG  PHE   223      12.000  -3.108  16.821  1.00  2.32                
ATOM   2542  CD1 PHE   223      12.164  -3.519  15.525  1.00  2.32                
ATOM   2544  CE1 PHE   223      11.378  -2.862  14.504  1.00  2.32                
ATOM   2546  CZ  PHE   223      10.473  -1.815  14.751  1.00  2.32                
ATOM   2548  CE2 PHE   223      10.222  -1.504  16.090  1.00  2.32                
ATOM   2550  CD2 PHE   223      11.062  -2.100  17.111  1.00  2.32                
ATOM   2552  C   PHE   223      13.327  -6.052  19.044  1.00  2.32                
ATOM   2553  O   PHE   223      13.022  -6.049  20.242  1.00  2.32                
ATOM   2554  N   SER   224      14.521  -6.561  18.614  1.00  3.56                
ATOM   2556  CA  SER   224      15.617  -6.926  19.464  1.00  3.56                
ATOM   2558  CB  SER   224      16.719  -7.614  18.675  1.00  3.56                
ATOM   2561  OG  SER   224      16.225  -8.935  18.293  1.00  3.56                
ATOM   2563  C   SER   224      16.231  -5.639  20.111  1.00  3.56                
ATOM   2564  O   SER   224      15.980  -4.524  19.622  1.00  3.56                
ATOM   2565  N   HIS   225      17.026  -5.785  21.140  1.00  3.95                
ATOM   2567  CA  HIS   225      17.895  -4.705  21.648  1.00  3.95                
ATOM   2569  CB  HIS   225      18.474  -5.124  22.954  1.00  3.95                
ATOM   2572  CG  HIS   225      17.413  -5.527  23.969  1.00  3.95                
ATOM   2573  ND1 HIS   225      16.391  -4.700  24.404  1.00  3.95                
ATOM   2575  CE1 HIS   225      15.589  -5.402  25.179  1.00  3.95                
ATOM   2577  NE2 HIS   225      16.115  -6.706  25.257  1.00  3.95                
ATOM   2578  CD2 HIS   225      17.339  -6.721  24.545  1.00  3.95                
ATOM   2580  C   HIS   225      18.981  -4.266  20.681  1.00  3.95                
ATOM   2581  O   HIS   225      19.617  -5.061  20.017  1.00  3.95                
ATOM   2582  N   PRO   226      19.310  -2.964  20.634  1.00  3.33                
ATOM   2583  CD  PRO   226      20.353  -2.407  19.819  1.00  3.33                
ATOM   2586  CG  PRO   226      20.850  -1.170  20.555  1.00  3.33                
ATOM   2589  CB  PRO   226      19.737  -0.869  21.541  1.00  3.33                
ATOM   2592  CA  PRO   226      18.606  -1.834  21.311  1.00  3.33                
ATOM   2594  C   PRO   226      17.385  -1.352  20.471  1.00  3.33                
ATOM   2595  O   PRO   226      17.514  -1.146  19.233  1.00  3.33                
ATOM   2596  N   THR   227      16.163  -1.552  21.007  1.00  2.52                
ATOM   2598  CA  THR   227      14.979  -1.538  20.222  1.00  2.52                
ATOM   2600  CB  THR   227      13.716  -1.586  21.040  1.00  2.52                
ATOM   2602  CG2 THR   227      13.785  -2.896  21.853  1.00  2.52                
ATOM   2606  OG1 THR   227      13.543  -0.545  22.016  1.00  2.52                
ATOM   2608  C   THR   227      14.830  -0.256  19.371  1.00  2.52                
ATOM   2609  O   THR   227      14.470  -0.371  18.185  1.00  2.52                
ATOM   2610  N   TRP   228      15.205   0.898  19.861  1.00  3.52                
ATOM   2612  CA  TRP   228      15.195   2.076  19.014  1.00  3.52                
ATOM   2614  CB  TRP   228      15.669   3.277  19.830  1.00  3.52                
ATOM   2617  CG  TRP   228      16.985   3.218  20.482  1.00  3.52                
ATOM   2618  CD1 TRP   228      17.140   2.700  21.735  1.00  3.52                
ATOM   2620  NE1 TRP   228      18.465   2.577  22.002  1.00  3.52                
ATOM   2622  CE2 TRP   228      19.253   2.986  20.919  1.00  3.52                
ATOM   2623  CZ2 TRP   228      20.617   3.253  20.777  1.00  3.52                
ATOM   2625  CH2 TRP   228      21.026   3.836  19.559  1.00  3.52                
ATOM   2627  CZ3 TRP   228      20.134   4.238  18.504  1.00  3.52                
ATOM   2629  CE3 TRP   228      18.740   4.104  18.746  1.00  3.52                
ATOM   2631  CD2 TRP   228      18.297   3.537  19.981  1.00  3.52                
ATOM   2632  C   TRP   228      16.062   1.852  17.704  1.00  3.52                
ATOM   2633  O   TRP   228      15.614   2.312  16.654  1.00  3.52                
ATOM   2634  N   TYR   229      17.293   1.319  17.743  1.00  3.60                
ATOM   2636  CA  TYR   229      18.175   1.272  16.584  1.00  3.60                
ATOM   2638  CB  TYR   229      19.536   0.820  16.959  1.00  3.60                
ATOM   2641  CG  TYR   229      20.437   0.219  15.884  1.00  3.60                
ATOM   2642  CD1 TYR   229      21.281   1.110  15.121  1.00  3.60                
ATOM   2644  CE1 TYR   229      22.239   0.568  14.199  1.00  3.60                
ATOM   2646  CZ  TYR   229      22.181  -0.785  13.823  1.00  3.60                
ATOM   2647  OH  TYR   229      23.031  -1.328  12.967  1.00  3.60                
ATOM   2649  CE2 TYR   229      21.209  -1.587  14.524  1.00  3.60                
ATOM   2651  CD2 TYR   229      20.409  -1.151  15.559  1.00  3.60                
ATOM   2653  C   TYR   229      17.515   0.358  15.481  1.00  3.60                
ATOM   2654  O   TYR   229      17.533   0.699  14.263  1.00  3.60                
ATOM   2655  N   TRP   230      16.901  -0.811  15.924  1.00  3.72                
ATOM   2657  CA  TRP   230      16.311  -1.730  14.988  1.00  3.72                
ATOM   2659  CB  TRP   230      16.192  -3.171  15.513  1.00  3.72                
ATOM   2662  CG  TRP   230      17.491  -3.779  15.970  1.00  3.72                
ATOM   2663  CD1 TRP   230      17.950  -3.843  17.228  1.00  3.72                
ATOM   2665  NE1 TRP   230      19.206  -4.449  17.231  1.00  3.72                
ATOM   2667  CE2 TRP   230      19.545  -4.780  15.961  1.00  3.72                
ATOM   2668  CZ2 TRP   230      20.745  -5.286  15.379  1.00  3.72                
ATOM   2670  CH2 TRP   230      20.829  -5.262  13.973  1.00  3.72                
ATOM   2672  CZ3 TRP   230      19.785  -4.889  13.146  1.00  3.72                
ATOM   2674  CE3 TRP   230      18.578  -4.486  13.761  1.00  3.72                
ATOM   2676  CD2 TRP   230      18.467  -4.375  15.130  1.00  3.72                
ATOM   2677  C   TRP   230      15.067  -1.247  14.272  1.00  3.72                
ATOM   2678  O   TRP   230      14.884  -1.609  13.114  1.00  3.72                
ATOM   2679  N   GLU   231      14.444  -0.316  14.954  1.00  1.79                
ATOM   2681  CA  GLU   231      13.380   0.520  14.474  1.00  1.79                
ATOM   2683  CB  GLU   231      12.608   1.172  15.655  1.00  1.79                
ATOM   2686  CG  GLU   231      11.455   2.110  15.364  1.00  1.79                
ATOM   2689  CD  GLU   231      10.371   2.161  16.473  1.00  1.79                
ATOM   2690  OE1 GLU   231      10.737   2.186  17.670  1.00  1.79                
ATOM   2691  OE2 GLU   231       9.170   2.346  16.132  1.00  1.79                
ATOM   2692  C   GLU   231      13.832   1.551  13.443  1.00  1.79                
ATOM   2693  O   GLU   231      13.337   1.500  12.335  1.00  1.79                
ATOM   2694  N   ASN   232      14.857   2.311  13.750  1.00  2.64                
ATOM   2696  CA  ASN   232      15.420   3.267  12.826  1.00  2.64                
ATOM   2698  CB  ASN   232      16.461   4.211  13.559  1.00  2.64                
ATOM   2701  CG  ASN   232      15.814   5.098  14.651  1.00  2.64                
ATOM   2702  OD1 ASN   232      14.659   5.382  14.588  1.00  2.64                
ATOM   2703  ND2 ASN   232      16.537   5.642  15.638  1.00  2.64                
ATOM   2706  C   ASN   232      15.911   2.660  11.526  1.00  2.64                
ATOM   2707  O   ASN   232      15.614   3.193  10.429  1.00  2.64                
ATOM   2708  N   LEU   233      16.596   1.533  11.610  1.00  3.35                
ATOM   2710  CA  LEU   233      17.121   0.749  10.488  1.00  3.35                
ATOM   2712  CB  LEU   233      18.044  -0.380  11.103  1.00  3.35                
ATOM   2715  CG  LEU   233      18.864  -1.256  10.189  1.00  3.35                
ATOM   2717  CD1 LEU   233      17.965  -2.374   9.567  1.00  3.35                
ATOM   2721  CD2 LEU   233      19.655  -0.469   9.168  1.00  3.35                
ATOM   2725  C   LEU   233      16.065   0.345   9.448  1.00  3.35                
ATOM   2726  O   LEU   233      16.344   0.526   8.281  1.00  3.35                
ATOM   2727  N   LEU   234      14.945  -0.215   9.930  1.00  1.88                
ATOM   2729  CA  LEU   234      13.878  -0.570   8.947  1.00  1.88                
ATOM   2731  CB  LEU   234      12.963  -1.688   9.535  1.00  1.88                
ATOM   2734  CG  LEU   234      13.669  -2.984   9.896  1.00  1.88                
ATOM   2736  CD1 LEU   234      12.664  -3.975  10.529  1.00  1.88                
ATOM   2740  CD2 LEU   234      14.231  -3.652   8.666  1.00  1.88                
ATOM   2744  C   LEU   234      13.093   0.658   8.504  1.00  1.88                
ATOM   2745  O   LEU   234      12.600   0.643   7.342  1.00  1.88                
ATOM   2746  N   LYS   235      12.971   1.755   9.218  1.00  2.68                
ATOM   2748  CA  LYS   235      12.367   2.974   8.704  1.00  2.68                
ATOM   2750  CB  LYS   235      11.862   3.716   9.948  1.00  2.68                
ATOM   2753  CG  LYS   235      10.733   3.011  10.630  1.00  2.68                
ATOM   2756  CD  LYS   235       9.524   2.546   9.769  1.00  2.68                
ATOM   2759  CE  LYS   235       8.638   1.818  10.750  1.00  2.68                
ATOM   2762  NZ  LYS   235       7.318   1.364  10.140  1.00  2.68                
ATOM   2766  C   LYS   235      13.220   3.904   7.776  1.00  2.68                
ATOM   2767  O   LYS   235      12.614   4.534   6.900  1.00  2.68                
ATOM   2768  N   ILE   236      14.554   3.810   7.895  1.00  3.74                
ATOM   2770  CA  ILE   236      15.460   4.305   6.887  1.00  3.74                
ATOM   2772  CB  ILE   236      16.916   4.691   7.301  1.00  3.74                
ATOM   2774  CG2 ILE   236      17.817   3.524   7.665  1.00  3.74                
ATOM   2778  CG1 ILE   236      17.508   5.629   6.257  1.00  3.74                
ATOM   2781  CD1 ILE   236      18.999   5.824   6.245  1.00  3.74                
ATOM   2785  C   ILE   236      15.364   3.441   5.583  1.00  3.74                
ATOM   2786  O   ILE   236      15.194   4.056   4.511  1.00  3.74                
ATOM   2787  N   CYS   237      15.346   2.040   5.629  1.00  2.31                
ATOM   2789  CA  CYS   237      15.136   1.109   4.467  1.00  2.31                
ATOM   2791  CB  CYS   237      15.033  -0.370   4.947  1.00  2.31                
ATOM   2794  SG  CYS   237      16.648  -0.976   5.574  1.00  2.31                
ATOM   2796  C   CYS   237      13.900   1.447   3.698  1.00  2.31                
ATOM   2797  O   CYS   237      13.936   1.513   2.455  1.00  2.31                
ATOM   2798  N   VAL   238      12.795   1.756   4.399  1.00  2.47                
ATOM   2800  CA  VAL   238      11.548   2.331   3.875  1.00  2.47                
ATOM   2802  CB  VAL   238      10.481   2.460   5.015  1.00  2.47                
ATOM   2804  CG1 VAL   238       9.286   3.414   4.683  1.00  2.47                
ATOM   2808  CG2 VAL   238       9.873   1.035   5.325  1.00  2.47                
ATOM   2812  C   VAL   238      11.783   3.638   3.074  1.00  2.47                
ATOM   2813  O   VAL   238      11.707   3.668   1.832  1.00  2.47                
ATOM   2814  N   PHE   239      12.325   4.660   3.762  1.00  2.45                
ATOM   2816  CA  PHE   239      12.681   5.931   3.066  1.00  2.45                
ATOM   2818  CB  PHE   239      13.401   6.809   4.118  1.00  2.45                
ATOM   2821  CG  PHE   239      13.659   8.262   3.816  1.00  2.45                
ATOM   2822  CD1 PHE   239      12.556   9.095   3.547  1.00  2.45                
ATOM   2824  CE1 PHE   239      12.771  10.481   3.426  1.00  2.45                
ATOM   2826  CZ  PHE   239      14.122  11.001   3.436  1.00  2.45                
ATOM   2828  CE2 PHE   239      15.220  10.123   3.591  1.00  2.45                
ATOM   2830  CD2 PHE   239      15.035   8.752   3.845  1.00  2.45                
ATOM   2832  C   PHE   239      13.497   5.816   1.811  1.00  2.45                
ATOM   2833  O   PHE   239      13.109   6.523   0.842  1.00  2.45                
ATOM   2834  N   ILE   240      14.547   4.969   1.742  1.00  3.24                
ATOM   2836  CA  ILE   240      15.310   4.895   0.530  1.00  3.24                
ATOM   2838  CB  ILE   240      16.862   4.670   0.841  1.00  3.24                
ATOM   2840  CG2 ILE   240      17.450   6.000   1.404  1.00  3.24                
ATOM   2844  CG1 ILE   240      17.091   3.501   1.844  1.00  3.24                
ATOM   2847  CD1 ILE   240      18.525   2.961   1.859  1.00  3.24                
ATOM   2851  C   ILE   240      14.745   3.903  -0.452  1.00  3.24                
ATOM   2852  O   ILE   240      14.576   4.239  -1.639  1.00  3.24                
ATOM   2853  N   PHE   241      14.345   2.643  -0.089  1.00  2.62                
ATOM   2855  CA  PHE   241      13.963   1.610  -1.080  1.00  2.62                
ATOM   2857  CB  PHE   241      14.397   0.243  -0.589  1.00  2.62                
ATOM   2860  CG  PHE   241      15.806   0.080  -0.096  1.00  2.62                
ATOM   2861  CD1 PHE   241      16.920   0.214  -0.931  1.00  2.62                
ATOM   2863  CE1 PHE   241      18.218  -0.123  -0.520  1.00  2.62                
ATOM   2865  CZ  PHE   241      18.394  -0.631   0.768  1.00  2.62                
ATOM   2867  CE2 PHE   241      17.289  -0.738   1.695  1.00  2.62                
ATOM   2869  CD2 PHE   241      16.027  -0.422   1.273  1.00  2.62                
ATOM   2871  C   PHE   241      12.515   1.704  -1.458  1.00  2.62                
ATOM   2872  O   PHE   241      12.218   1.253  -2.570  1.00  2.62                
ATOM   2873  N   ALA   242      11.594   2.350  -0.662  1.00  1.49                
ATOM   2875  CA  ALA   242      10.174   2.587  -0.978  1.00  1.49                
ATOM   2877  CB  ALA   242       9.375   1.979   0.187  1.00  1.49                
ATOM   2881  C   ALA   242       9.882   4.050  -1.375  1.00  1.49                
ATOM   2882  O   ALA   242       8.945   4.281  -2.087  1.00  1.49                
ATOM   2883  N   PHE   243      10.583   5.091  -0.783  1.00  3.59                
ATOM   2885  CA  PHE   243      10.237   6.466  -1.069  1.00  3.59                
ATOM   2887  CB  PHE   243       9.863   7.218   0.234  1.00  3.59                
ATOM   2890  CG  PHE   243       9.367   8.642   0.042  1.00  3.59                
ATOM   2891  CD1 PHE   243       8.134   8.865  -0.620  1.00  3.59                
ATOM   2893  CE1 PHE   243       7.744  10.214  -0.877  1.00  3.59                
ATOM   2895  CZ  PHE   243       8.497  11.220  -0.313  1.00  3.59                
ATOM   2897  CE2 PHE   243       9.555  11.005   0.558  1.00  3.59                
ATOM   2899  CD2 PHE   243      10.054   9.720   0.640  1.00  3.59                
ATOM   2901  C   PHE   243      11.274   7.200  -2.039  1.00  3.59                
ATOM   2902  O   PHE   243      10.899   7.323  -3.229  1.00  3.59                
ATOM   2903  N   ILE   244      12.510   7.550  -1.565  1.00  2.14                
ATOM   2905  CA  ILE   244      13.339   8.535  -2.264  1.00  2.14                
ATOM   2907  CB  ILE   244      14.467   9.133  -1.388  1.00  2.14                
ATOM   2909  CG2 ILE   244      15.635   9.921  -2.149  1.00  2.14                
ATOM   2913  CG1 ILE   244      13.895   9.908  -0.157  1.00  2.14                
ATOM   2916  CD1 ILE   244      13.414  11.325  -0.603  1.00  2.14                
ATOM   2920  C   ILE   244      13.890   8.120  -3.663  1.00  2.14                
ATOM   2921  O   ILE   244      14.007   8.951  -4.601  1.00  2.14                
ATOM   2922  N   MET   245      14.127   6.854  -3.767  1.00  3.86                
ATOM   2924  CA  MET   245      14.729   6.237  -4.954  1.00  3.86                
ATOM   2926  CB  MET   245      15.680   5.149  -4.557  1.00  3.86                
ATOM   2929  CG  MET   245      16.653   5.682  -3.480  1.00  3.86                
ATOM   2932  SD  MET   245      18.277   4.733  -3.392  1.00  3.86                
ATOM   2933  CE  MET   245      17.782   3.069  -2.772  1.00  3.86                
ATOM   2937  C   MET   245      13.614   5.754  -6.034  1.00  3.86                
ATOM   2938  O   MET   245      13.777   6.165  -7.167  1.00  3.86                
ATOM   2939  N   PRO   246      12.521   5.044  -5.655  1.00  1.74                
ATOM   2940  CD  PRO   246      12.453   4.287  -4.480  1.00  1.74                
ATOM   2943  CG  PRO   246      11.207   3.400  -4.674  1.00  1.74                
ATOM   2946  CB  PRO   246      10.298   4.406  -5.485  1.00  1.74                
ATOM   2949  CA  PRO   246      11.300   4.994  -6.485  1.00  1.74                
ATOM   2951  C   PRO   246      10.819   6.279  -7.171  1.00  1.74                
ATOM   2952  O   PRO   246      10.698   6.180  -8.403  1.00  1.74                
ATOM   2953  N   VAL   247      10.536   7.360  -6.479  1.00  3.17                
ATOM   2955  CA  VAL   247      10.020   8.526  -7.159  1.00  3.17                
ATOM   2957  CB  VAL   247       9.670   9.643  -6.142  1.00  3.17                
ATOM   2959  CG1 VAL   247       8.649   9.151  -5.156  1.00  3.17                
ATOM   2963  CG2 VAL   247      10.916  10.084  -5.396  1.00  3.17                
ATOM   2967  C   VAL   247      10.999   9.144  -8.185  1.00  3.17                
ATOM   2968  O   VAL   247      10.587   9.739  -9.213  1.00  3.17                
ATOM   2969  N   LEU   248      12.321   8.889  -8.009  1.00  3.15                
ATOM   2971  CA  LEU   248      13.320   9.173  -9.040  1.00  3.15                
ATOM   2973  CB  LEU   248      14.758   9.230  -8.402  1.00  3.15                
ATOM   2976  CG  LEU   248      15.006  10.531  -7.712  1.00  3.15                
ATOM   2978  CD1 LEU   248      16.480  10.568  -7.306  1.00  3.15                
ATOM   2982  CD2 LEU   248      14.833  11.805  -8.591  1.00  3.15                
ATOM   2986  C   LEU   248      13.329   8.106 -10.192  1.00  3.15                
ATOM   2987  O   LEU   248      13.403   8.578 -11.275  1.00  3.15                
ATOM   2988  N   ILE   249      13.210   6.825  -9.981  1.00  3.00                
ATOM   2990  CA  ILE   249      12.944   5.853 -11.096  1.00  3.00                
ATOM   2992  CB  ILE   249      12.690   4.397 -10.615  1.00  3.00                
ATOM   2994  CG2 ILE   249      12.429   3.492 -11.778  1.00  3.00                
ATOM   2998  CG1 ILE   249      13.744   3.775  -9.693  1.00  3.00                
ATOM   3001  CD1 ILE   249      13.314   2.466  -8.998  1.00  3.00                
ATOM   3005  C   ILE   249      11.849   6.321 -12.003  1.00  3.00                
ATOM   3006  O   ILE   249      12.030   6.365 -13.259  1.00  3.00                
ATOM   3007  N   ILE   250      10.720   6.706 -11.411  1.00  2.75                
ATOM   3009  CA  ILE   250       9.496   7.103 -12.158  1.00  2.75                
ATOM   3011  CB  ILE   250       8.172   7.018 -11.313  1.00  2.75                
ATOM   3013  CG2 ILE   250       6.931   7.524 -12.078  1.00  2.75                
ATOM   3017  CG1 ILE   250       7.968   5.521 -10.797  1.00  2.75                
ATOM   3020  CD1 ILE   250       7.092   5.421  -9.595  1.00  2.75                
ATOM   3024  C   ILE   250       9.691   8.477 -12.762  1.00  2.75                
ATOM   3025  O   ILE   250       9.147   8.711 -13.832  1.00  2.75                
ATOM   3026  N   THR   251      10.540   9.321 -12.102  1.00  3.01                
ATOM   3028  CA  THR   251      10.890  10.616 -12.796  1.00  3.01                
ATOM   3030  CB  THR   251      11.584  11.549 -11.781  1.00  3.01                
ATOM   3032  CG2 THR   251      12.137  12.820 -12.492  1.00  3.01                
ATOM   3036  OG1 THR   251      10.831  11.956 -10.675  1.00  3.01                
ATOM   3038  C   THR   251      11.761  10.437 -13.968  1.00  3.01                
ATOM   3039  O   THR   251      11.452  10.963 -15.051  1.00  3.01                
ATOM   3040  N   VAL   252      12.721   9.523 -13.898  1.00  3.22                
ATOM   3042  CA  VAL   252      13.537   9.113 -15.006  1.00  3.22                
ATOM   3044  CB  VAL   252      14.767   8.197 -14.407  1.00  3.22                
ATOM   3046  CG1 VAL   252      15.465   7.411 -15.510  1.00  3.22                
ATOM   3050  CG2 VAL   252      15.834   9.178 -13.822  1.00  3.22                
ATOM   3054  C   VAL   252      12.761   8.420 -16.097  1.00  3.22                
ATOM   3055  O   VAL   252      12.980   8.702 -17.238  1.00  3.22                
ATOM   3056  N   CYS   253      11.768   7.638 -15.747  1.00  3.76                
ATOM   3058  CA  CYS   253      11.013   6.985 -16.826  1.00  3.76                
ATOM   3060  CB  CYS   253       9.986   6.001 -16.220  1.00  3.76                
ATOM   3063  SG  CYS   253      10.669   4.506 -15.428  1.00  3.76                
ATOM   3065  C   CYS   253      10.257   7.972 -17.742  1.00  3.76                
ATOM   3066  O   CYS   253      10.382   7.943 -18.972  1.00  3.76                
ATOM   3067  N   TYR   254       9.607   8.988 -17.091  1.00  5.20                
ATOM   3069  CA  TYR   254       8.922  10.000 -17.804  1.00  5.20                
ATOM   3071  CB  TYR   254       8.077  10.746 -16.786  1.00  5.20                
ATOM   3074  CG  TYR   254       6.589  10.403 -16.971  1.00  5.20                
ATOM   3075  CD1 TYR   254       5.853  11.055 -18.011  1.00  5.20                
ATOM   3077  CE1 TYR   254       4.541  10.625 -18.253  1.00  5.20                
ATOM   3079  CZ  TYR   254       4.007   9.625 -17.597  1.00  5.20                
ATOM   3080  OH  TYR   254       2.686   9.293 -17.831  1.00  5.20                
ATOM   3082  CE2 TYR   254       4.691   8.838 -16.691  1.00  5.20                
ATOM   3084  CD2 TYR   254       5.960   9.309 -16.284  1.00  5.20                
ATOM   3086  C   TYR   254       9.907  11.057 -18.431  1.00  5.20                
ATOM   3087  O   TYR   254       9.552  11.534 -19.444  1.00  5.20                
ATOM   3088  N   GLY   255      11.124  11.292 -17.837  1.00  3.78                
ATOM   3090  CA  GLY   255      12.131  12.084 -18.541  1.00  3.78                
ATOM   3093  C   GLY   255      12.614  11.399 -19.825  1.00  3.78                
ATOM   3094  O   GLY   255      12.631  11.953 -20.944  1.00  3.78                
ATOM   3095  N   LEU   256      12.867  10.091 -19.833  1.00  4.01                
ATOM   3097  CA  LEU   256      13.200   9.248 -21.059  1.00  4.01                
ATOM   3099  CB  LEU   256      13.535   7.852 -20.608  1.00  4.01                
ATOM   3102  CG  LEU   256      14.857   7.613 -19.910  1.00  4.01                
ATOM   3104  CD1 LEU   256      14.880   6.173 -19.428  1.00  4.01                
ATOM   3108  CD2 LEU   256      16.064   7.845 -20.749  1.00  4.01                
ATOM   3112  C   LEU   256      11.999   9.087 -22.099  1.00  4.01                
ATOM   3113  O   LEU   256      12.261   9.054 -23.316  1.00  4.01                
ATOM   3114  N   MET   257      10.785   9.080 -21.605  1.00  4.19                
ATOM   3116  CA  MET   257       9.551   9.090 -22.409  1.00  4.19                
ATOM   3118  CB  MET   257       8.321   9.024 -21.457  1.00  4.19                
ATOM   3121  CG  MET   257       8.047   7.558 -21.076  1.00  4.19                
ATOM   3124  SD  MET   257       6.738   7.285 -19.776  1.00  4.19                
ATOM   3125  CE  MET   257       5.193   7.451 -20.604  1.00  4.19                
ATOM   3129  C   MET   257       9.485  10.370 -23.289  1.00  4.19                
ATOM   3130  O   MET   257       8.855  10.409 -24.358  1.00  4.19                
ATOM   3131  N   ILE   258      10.033  11.500 -22.844  1.00  4.39                
ATOM   3133  CA  ILE   258      10.073  12.778 -23.478  1.00  4.39                
ATOM   3135  CB  ILE   258       9.997  13.845 -22.257  1.00  4.39                
ATOM   3137  CG2 ILE   258      10.265  15.179 -22.905  1.00  4.39                
ATOM   3141  CG1 ILE   258       8.579  13.813 -21.682  1.00  4.39                
ATOM   3144  CD1 ILE   258       8.474  14.660 -20.432  1.00  4.39                
ATOM   3148  C   ILE   258      11.295  12.905 -24.391  1.00  4.39                
ATOM   3149  O   ILE   258      11.100  13.334 -25.523  1.00  4.39                
ATOM   3150  N   LEU   259      12.458  12.524 -23.870  1.00  4.13                
ATOM   3152  CA  LEU   259      13.731  12.541 -24.551  1.00  4.13                
ATOM   3154  CB  LEU   259      14.776  11.839 -23.652  1.00  4.13                
ATOM   3157  CG  LEU   259      16.171  11.582 -24.223  1.00  4.13                
ATOM   3159  CD1 LEU   259      16.841  12.877 -24.558  1.00  4.13                
ATOM   3163  CD2 LEU   259      17.064  10.899 -23.226  1.00  4.13                
ATOM   3167  C   LEU   259      13.673  11.772 -25.888  1.00  4.13                
ATOM   3168  O   LEU   259      14.166  12.254 -26.877  1.00  4.13                
ATOM   3169  N   ARG   260      12.957  10.637 -25.854  1.00  5.21                
ATOM   3171  CA  ARG   260      12.796   9.718 -26.981  1.00  5.21                
ATOM   3173  CB  ARG   260      12.294   8.383 -26.500  1.00  5.21                
ATOM   3176  CG  ARG   260      13.374   7.584 -25.710  1.00  5.21                
ATOM   3179  CD  ARG   260      14.386   6.694 -26.544  1.00  5.21                
ATOM   3182  NE  ARG   260      15.396   6.000 -25.633  1.00  5.21                
ATOM   3184  CZ  ARG   260      16.462   6.563 -25.090  1.00  5.21                
ATOM   3185  NH1 ARG   260      17.039   7.645 -25.537  1.00  5.21                
ATOM   3188  NH2 ARG   260      16.983   5.889 -24.072  1.00  5.21                
ATOM   3191  C   ARG   260      11.953  10.338 -28.117  1.00  5.21                
ATOM   3192  O   ARG   260      12.147   9.778 -29.202  1.00  5.21                
ATOM   3193  N   LEU   261      11.119  11.332 -27.932  1.00  3.60                
ATOM   3195  CA  LEU   261      10.433  11.945 -29.039  1.00  3.60                
ATOM   3197  CB  LEU   261       8.934  12.333 -28.634  1.00  3.60                
ATOM   3200  CG  LEU   261       7.913  11.263 -28.846  1.00  3.60                
ATOM   3202  CD1 LEU   261       7.653  10.683 -30.239  1.00  3.60                
ATOM   3206  CD2 LEU   261       8.136  10.092 -27.843  1.00  3.60                
ATOM   3210  C   LEU   261      11.125  13.152 -29.714  1.00  3.60                
ATOM   3211  O   LEU   261      10.765  14.333 -29.509  1.00  3.60                
ATOM   3212  N   LYS   262      12.213  12.973 -30.507  1.00  7.13                
ATOM   3214  CA  LYS   262      12.928  14.048 -31.219  1.00  7.13                
ATOM   3216  CB  LYS   262      14.094  13.284 -31.968  1.00  7.13                
ATOM   3219  CG  LYS   262      13.637  12.232 -33.018  1.00  7.13                
ATOM   3222  CD  LYS   262      14.732  11.904 -33.971  1.00  7.13                
ATOM   3225  CE  LYS   262      14.358  10.794 -34.917  1.00  7.13                
ATOM   3228  NZ  LYS   262      15.517  10.364 -35.773  1.00  7.13                
ATOM   3232  C   LYS   262      12.016  14.848 -32.132  1.00  7.13                
ATOM   3233  O   LYS   262      11.027  14.325 -32.720  1.00  7.13                
ATOM   3234  N   SER   263      12.317  16.138 -32.340  1.00  4.72                
ATOM   3236  CA  SER   263      11.377  17.164 -32.876  1.00  4.72                
ATOM   3238  CB  SER   263      11.778  18.620 -32.443  1.00  4.72                
ATOM   3241  OG  SER   263      11.776  18.766 -31.071  1.00  4.72                
ATOM   3243  C   SER   263      11.312  17.053 -34.437  1.00  4.72                
ATOM   3244  O   SER   263      11.968  17.898 -35.082  1.00  4.72                
ATOM   3245  N   VAL   264      10.784  15.944 -34.994  1.00  7.38                
ATOM   3247  CA  VAL   264      10.741  15.675 -36.391  1.00  7.38                
ATOM   3249  CB  VAL   264      12.124  15.361 -36.942  1.00  7.38                
ATOM   3251  CG1 VAL   264      13.040  14.398 -36.103  1.00  7.38                
ATOM   3255  CG2 VAL   264      12.079  14.882 -38.398  1.00  7.38                
ATOM   3259  C   VAL   264       9.715  14.596 -36.532  1.00  7.38                
ATOM   3260  O   VAL   264       9.797  13.524 -35.934  1.00  7.38                
ATOM   3261  N   ARG   265       8.613  14.881 -37.273  1.00 10.72                
ATOM   3263  CA  ARG   265       7.487  13.883 -37.424  1.00 10.72                
ATOM   3265  CB  ARG   265       6.220  14.719 -37.697  1.00 10.72                
ATOM   3268  CG  ARG   265       5.804  15.579 -36.428  1.00 10.72                
ATOM   3271  CD  ARG   265       4.491  16.427 -36.668  1.00 10.72                
ATOM   3274  NE  ARG   265       3.927  16.722 -35.342  1.00 10.72                
ATOM   3276  CZ  ARG   265       3.155  17.670 -35.054  1.00 10.72                
ATOM   3277  NH1 ARG   265       2.945  18.726 -35.804  1.00 10.72                
ATOM   3280  NH2 ARG   265       2.426  17.547 -33.986  1.00 10.72                
ATOM   3283  C   ARG   265       7.912  12.892 -38.545  1.00 10.72                
ATOM   3284  O   ARG   265       7.374  12.926 -39.604  1.00 10.72                
ATOM   3285  N   MET   266       8.887  12.081 -38.194  1.00 17.26                
ATOM   3287  CA  MET   266       9.399  11.022 -39.021  1.00 17.26                
ATOM   3289  CB  MET   266      10.678  10.501 -38.393  1.00 17.26                
ATOM   3292  CG  MET   266      10.544  10.073 -36.913  1.00 17.26                
ATOM   3295  SD  MET   266      11.861   9.110 -36.223  1.00 17.26                
ATOM   3296  CE  MET   266      11.173   7.467 -36.634  1.00 17.26                
ATOM   3300  C   MET   266       8.262   9.900 -39.102  1.00 17.26                
ATOM   3301  O   MET   266       7.497   9.718 -38.169  1.00 17.26                
ATOM   3302  N   LEU   267       8.022   9.257 -40.308  1.00 17.30                
ATOM   3304  CA  LEU   267       6.849   8.380 -40.436  1.00 17.30                
ATOM   3306  CB  LEU   267       6.463   8.109 -41.920  1.00 17.30                
ATOM   3309  CG  LEU   267       6.237   9.389 -42.698  1.00 17.30                
ATOM   3311  CD1 LEU   267       6.001   9.226 -44.228  1.00 17.30                
ATOM   3315  CD2 LEU   267       5.192  10.327 -42.108  1.00 17.30                
ATOM   3319  C   LEU   267       7.157   7.051 -39.665  1.00 17.30                
ATOM   3320  O   LEU   267       8.213   6.473 -39.820  1.00 17.30                
ATOM   3321  N   SER   268       6.254   6.634 -38.754  1.00 19.19                
ATOM   3323  CA  SER   268       6.296   5.275 -38.192  1.00 19.19                
ATOM   3325  CB  SER   268       7.299   5.298 -37.031  1.00 19.19                
ATOM   3328  OG  SER   268       7.453   4.148 -36.284  1.00 19.19                
ATOM   3330  C   SER   268       4.920   4.706 -37.715  1.00 19.19                
ATOM   3331  O   SER   268       4.010   5.435 -37.443  1.00 19.19                
ATOM   3332  N   GLY   269       4.833   3.386 -37.617  1.00 18.53                
ATOM   3334  CA  GLY   269       3.669   2.620 -37.354  1.00 18.53                
ATOM   3337  C   GLY   269       2.566   3.006 -38.331  1.00 18.53                
ATOM   3338  O   GLY   269       2.819   3.505 -39.447  1.00 18.53                
ATOM   3339  N   SER   270       1.251   2.860 -37.929  1.00 16.72                
ATOM   3341  CA  SER   270       0.038   2.958 -38.824  1.00 16.72                
ATOM   3343  CB  SER   270      -1.136   2.229 -38.249  1.00 16.72                
ATOM   3346  OG  SER   270      -1.462   3.056 -37.122  1.00 16.72                
ATOM   3348  C   SER   270      -0.371   4.363 -39.275  1.00 16.72                
ATOM   3349  O   SER   270      -1.129   4.486 -40.225  1.00 16.72                
ATOM   3350  N   LYS   271       0.126   5.329 -38.581  1.00 13.63                
ATOM   3352  CA  LYS   271      -0.026   6.816 -38.725  1.00 13.63                
ATOM   3354  CB  LYS   271      -0.060   7.188 -40.220  1.00 13.63                
ATOM   3357  CG  LYS   271       0.504   8.641 -40.359  1.00 13.63                
ATOM   3360  CD  LYS   271       0.754   8.967 -41.824  1.00 13.63                
ATOM   3363  CE  LYS   271      -0.416   8.666 -42.806  1.00 13.63                
ATOM   3366  NZ  LYS   271       0.001   9.062 -44.174  1.00 13.63                
ATOM   3370  C   LYS   271      -1.106   7.394 -37.863  1.00 13.63                
ATOM   3371  O   LYS   271      -1.311   8.558 -37.841  1.00 13.63                
ATOM   3372  N   GLU   272      -1.673   6.555 -37.001  1.00 11.71                
ATOM   3374  CA  GLU   272      -2.576   6.950 -35.946  1.00 11.71                
ATOM   3376  CB  GLU   272      -4.093   6.603 -36.264  1.00 11.71                
ATOM   3379  CG  GLU   272      -4.721   7.460 -37.381  1.00 11.71                
ATOM   3382  CD  GLU   272      -6.166   7.115 -37.821  1.00 11.71                
ATOM   3383  OE1 GLU   272      -6.970   8.072 -37.698  1.00 11.71                
ATOM   3384  OE2 GLU   272      -6.462   6.006 -38.306  1.00 11.71                
ATOM   3385  C   GLU   272      -2.175   6.169 -34.732  1.00 11.71                
ATOM   3386  O   GLU   272      -2.401   4.948 -34.599  1.00 11.71                
ATOM   3387  N   LYS   273      -1.464   6.868 -33.871  1.00  8.90                
ATOM   3389  CA  LYS   273      -1.010   6.272 -32.599  1.00  8.90                
ATOM   3391  CB  LYS   273      -0.150   7.241 -31.796  1.00  8.90                
ATOM   3394  CG  LYS   273       1.323   7.203 -32.161  1.00  8.90                
ATOM   3397  CD  LYS   273       2.113   8.230 -31.421  1.00  8.90                
ATOM   3400  CE  LYS   273       3.622   8.106 -31.512  1.00  8.90                
ATOM   3403  NZ  LYS   273       4.043   6.851 -30.732  1.00  8.90                
ATOM   3407  C   LYS   273      -2.203   5.767 -31.839  1.00  8.90                
ATOM   3408  O   LYS   273      -3.126   6.540 -31.605  1.00  8.90                
ATOM   3409  N   ASP   274      -2.227   4.510 -31.387  1.00  6.57                
ATOM   3411  CA  ASP   274      -3.396   3.909 -30.758  1.00  6.57                
ATOM   3413  CB  ASP   274      -2.905   2.550 -30.234  1.00  6.57                
ATOM   3416  CG  ASP   274      -4.061   1.651 -29.642  1.00  6.57                
ATOM   3417  OD1 ASP   274      -5.270   2.044 -29.630  1.00  6.57                
ATOM   3418  OD2 ASP   274      -3.812   0.483 -29.206  1.00  6.57                
ATOM   3419  C   ASP   274      -3.972   4.790 -29.596  1.00  6.57                
ATOM   3420  O   ASP   274      -3.241   5.104 -28.625  1.00  6.57                
ATOM   3421  N   ARG   275      -5.253   5.145 -29.687  1.00  5.78                
ATOM   3423  CA  ARG   275      -5.959   5.921 -28.586  1.00  5.78                
ATOM   3425  CB  ARG   275      -7.426   6.013 -28.855  1.00  5.78                
ATOM   3428  CG  ARG   275      -7.714   7.256 -29.619  1.00  5.78                
ATOM   3431  CD  ARG   275      -9.169   7.745 -29.602  1.00  5.78                
ATOM   3434  NE  ARG   275      -9.345   8.998 -30.357  1.00  5.78                
ATOM   3436  CZ  ARG   275      -9.145   9.339 -31.625  1.00  5.78                
ATOM   3437  NH1 ARG   275      -8.668   8.500 -32.501  1.00  5.78                
ATOM   3440  NH2 ARG   275      -9.346  10.556 -32.007  1.00  5.78                
ATOM   3443  C   ARG   275      -5.850   5.138 -27.241  1.00  5.78                
ATOM   3444  O   ARG   275      -5.718   5.761 -26.157  1.00  5.78                
ATOM   3445  N   ASN   276      -5.754   3.764 -27.248  1.00  5.97                
ATOM   3447  CA  ASN   276      -5.543   2.983 -26.023  1.00  5.97                
ATOM   3449  CB  ASN   276      -5.910   1.484 -26.257  1.00  5.97                
ATOM   3452  CG  ASN   276      -7.296   1.185 -26.707  1.00  5.97                
ATOM   3453  OD1 ASN   276      -8.268   0.831 -25.929  1.00  5.97                
ATOM   3454  ND2 ASN   276      -7.594   1.301 -27.995  1.00  5.97                
ATOM   3457  C   ASN   276      -4.103   3.220 -25.508  1.00  5.97                
ATOM   3458  O   ASN   276      -4.031   3.242 -24.278  1.00  5.97                
ATOM   3459  N   LEU   277      -3.006   3.388 -26.332  1.00  6.10                
ATOM   3461  CA  LEU   277      -1.724   3.658 -25.853  1.00  6.10                
ATOM   3463  CB  LEU   277      -0.741   3.775 -27.026  1.00  6.10                
ATOM   3466  CG  LEU   277       0.652   4.199 -26.545  1.00  6.10                
ATOM   3468  CD1 LEU   277       1.268   3.163 -25.669  1.00  6.10                
ATOM   3472  CD2 LEU   277       1.593   4.369 -27.814  1.00  6.10                
ATOM   3476  C   LEU   277      -1.732   4.891 -24.913  1.00  6.10                
ATOM   3477  O   LEU   277      -1.012   4.856 -23.916  1.00  6.10                
ATOM   3478  N   ARG   278      -2.438   5.992 -25.296  1.00  4.89                
ATOM   3480  CA  ARG   278      -2.312   7.215 -24.563  1.00  4.89                
ATOM   3482  CB  ARG   278      -2.753   8.335 -25.442  1.00  4.89                
ATOM   3485  CG  ARG   278      -2.429   9.726 -24.858  1.00  4.89                
ATOM   3488  CD  ARG   278      -2.629  10.928 -25.678  1.00  4.89                
ATOM   3491  NE  ARG   278      -2.226  12.173 -24.969  1.00  4.89                
ATOM   3493  CZ  ARG   278      -1.573  13.133 -25.531  1.00  4.89                
ATOM   3494  NH1 ARG   278      -1.501  13.241 -26.847  1.00  4.89                
ATOM   3497  NH2 ARG   278      -1.014  14.111 -24.864  1.00  4.89                
ATOM   3500  C   ARG   278      -3.198   7.175 -23.280  1.00  4.89                
ATOM   3501  O   ARG   278      -2.722   7.504 -22.180  1.00  4.89                
ATOM   3502  N   ARG   279      -4.412   6.602 -23.363  1.00  6.00                
ATOM   3504  CA  ARG   279      -5.353   6.405 -22.267  1.00  6.00                
ATOM   3506  CB  ARG   279      -6.628   5.560 -22.686  1.00  6.00                
ATOM   3509  CG  ARG   279      -7.651   6.533 -23.416  1.00  6.00                
ATOM   3512  CD  ARG   279      -8.676   5.600 -23.973  1.00  6.00                
ATOM   3515  NE  ARG   279      -9.642   6.202 -24.895  1.00  6.00                
ATOM   3517  CZ  ARG   279     -10.208   5.570 -25.898  1.00  6.00                
ATOM   3518  NH1 ARG   279     -10.208   4.248 -25.865  1.00  6.00                
ATOM   3521  NH2 ARG   279     -10.882   6.219 -26.855  1.00  6.00                
ATOM   3524  C   ARG   279      -4.733   5.603 -21.105  1.00  6.00                
ATOM   3525  O   ARG   279      -4.607   6.265 -20.087  1.00  6.00                
ATOM   3526  N   ILE   280      -4.149   4.399 -21.425  1.00  8.32                
ATOM   3528  CA  ILE   280      -3.533   3.639 -20.412  1.00  8.32                
ATOM   3530  CB  ILE   280      -3.242   2.264 -21.010  1.00  8.32                
ATOM   3532  CG2 ILE   280      -2.456   1.405 -19.960  1.00  8.32                
ATOM   3536  CG1 ILE   280      -4.529   1.567 -21.369  1.00  8.32                
ATOM   3539  CD1 ILE   280      -4.362   0.399 -22.347  1.00  8.32                
ATOM   3543  C   ILE   280      -2.319   4.340 -19.756  1.00  8.32                
ATOM   3544  O   ILE   280      -2.185   4.341 -18.534  1.00  8.32                
ATOM   3545  N   THR   281      -1.441   4.910 -20.560  1.00  4.96                
ATOM   3547  CA  THR   281      -0.360   5.839 -20.124  1.00  4.96                
ATOM   3549  CB  THR   281       0.292   6.439 -21.333  1.00  4.96                
ATOM   3551  CG2 THR   281       1.285   7.559 -20.975  1.00  4.96                
ATOM   3555  OG1 THR   281       0.914   5.464 -22.047  1.00  4.96                
ATOM   3557  C   THR   281      -0.863   6.869 -19.092  1.00  4.96                
ATOM   3558  O   THR   281      -0.237   7.046 -18.118  1.00  4.96                
ATOM   3559  N   ARG   282      -1.913   7.655 -19.433  1.00  5.77                
ATOM   3561  CA  ARG   282      -2.600   8.620 -18.563  1.00  5.77                
ATOM   3563  CB  ARG   282      -3.621   9.394 -19.392  1.00  5.77                
ATOM   3566  CG  ARG   282      -4.352  10.457 -18.631  1.00  5.77                
ATOM   3569  CD  ARG   282      -5.494  11.214 -19.400  1.00  5.77                
ATOM   3572  NE  ARG   282      -4.796  12.002 -20.462  1.00  5.77                
ATOM   3574  CZ  ARG   282      -4.895  12.043 -21.761  1.00  5.77                
ATOM   3575  NH1 ARG   282      -5.667  11.228 -22.428  1.00  5.77                
ATOM   3578  NH2 ARG   282      -4.129  12.868 -22.407  1.00  5.77                
ATOM   3581  C   ARG   282      -3.199   7.993 -17.347  1.00  5.77                
ATOM   3582  O   ARG   282      -3.004   8.628 -16.337  1.00  5.77                
ATOM   3583  N   MET   283      -3.834   6.824 -17.381  1.00  3.95                
ATOM   3585  CA  MET   283      -4.293   6.076 -16.190  1.00  3.95                
ATOM   3587  CB  MET   283      -5.185   4.943 -16.678  1.00  3.95                
ATOM   3590  CG  MET   283      -5.806   3.949 -15.747  1.00  3.95                
ATOM   3593  SD  MET   283      -6.662   2.588 -16.696  1.00  3.95                
ATOM   3594  CE  MET   283      -5.206   1.792 -17.396  1.00  3.95                
ATOM   3598  C   MET   283      -3.120   5.622 -15.275  1.00  3.95                
ATOM   3599  O   MET   283      -3.278   5.670 -14.050  1.00  3.95                
ATOM   3600  N   VAL   284      -1.977   5.307 -15.827  1.00  3.60                
ATOM   3602  CA  VAL   284      -0.850   4.918 -14.981  1.00  3.60                
ATOM   3604  CB  VAL   284       0.213   4.249 -15.902  1.00  3.60                
ATOM   3606  CG1 VAL   284       1.525   4.203 -15.151  1.00  3.60                
ATOM   3610  CG2 VAL   284      -0.307   2.846 -16.154  1.00  3.60                
ATOM   3614  C   VAL   284      -0.332   6.060 -14.101  1.00  3.60                
ATOM   3615  O   VAL   284      -0.035   5.904 -12.920  1.00  3.60                
ATOM   3616  N   LEU   285      -0.197   7.246 -14.787  1.00  3.98                
ATOM   3618  CA  LEU   285       0.122   8.526 -14.181  1.00  3.98                
ATOM   3620  CB  LEU   285       0.234   9.584 -15.301  1.00  3.98                
ATOM   3623  CG  LEU   285       0.822  10.996 -14.784  1.00  3.98                
ATOM   3625  CD1 LEU   285       2.158  11.054 -14.019  1.00  3.98                
ATOM   3629  CD2 LEU   285       0.740  12.037 -15.936  1.00  3.98                
ATOM   3633  C   LEU   285      -0.823   8.949 -13.036  1.00  3.98                
ATOM   3634  O   LEU   285      -0.395   9.271 -11.942  1.00  3.98                
ATOM   3635  N   VAL   286      -2.142   8.680 -13.130  1.00  3.08                
ATOM   3637  CA  VAL   286      -3.149   8.962 -12.083  1.00  3.08                
ATOM   3639  CB  VAL   286      -4.609   8.713 -12.555  1.00  3.08                
ATOM   3641  CG1 VAL   286      -5.589   9.051 -11.467  1.00  3.08                
ATOM   3645  CG2 VAL   286      -4.958   9.498 -13.837  1.00  3.08                
ATOM   3649  C   VAL   286      -2.964   8.074 -10.871  1.00  3.08                
ATOM   3650  O   VAL   286      -3.072   8.630  -9.794  1.00  3.08                
ATOM   3651  N   VAL   287      -2.664   6.765 -11.019  1.00  2.95                
ATOM   3653  CA  VAL   287      -2.468   5.904  -9.809  1.00  2.95                
ATOM   3655  CB  VAL   287      -2.558   4.284 -10.124  1.00  2.95                
ATOM   3657  CG1 VAL   287      -3.969   3.798 -10.420  1.00  2.95                
ATOM   3661  CG2 VAL   287      -1.537   3.802 -11.256  1.00  2.95                
ATOM   3665  C   VAL   287      -1.089   6.201  -9.107  1.00  2.95                
ATOM   3666  O   VAL   287      -0.980   6.391  -7.878  1.00  2.95                
ATOM   3667  N   VAL   288      -0.122   6.511  -9.942  1.00  2.89                
ATOM   3669  CA  VAL   288       1.170   7.049  -9.505  1.00  2.89                
ATOM   3671  CB  VAL   288       2.077   7.219 -10.722  1.00  2.89                
ATOM   3673  CG1 VAL   288       3.187   8.171 -10.491  1.00  2.89                
ATOM   3677  CG2 VAL   288       2.703   5.875 -11.111  1.00  2.89                
ATOM   3681  C   VAL   288       1.066   8.261  -8.593  1.00  2.89                
ATOM   3682  O   VAL   288       1.593   8.299  -7.489  1.00  2.89                
ATOM   3683  N   ALA   289       0.396   9.295  -9.098  1.00  2.63                
ATOM   3685  CA  ALA   289       0.096  10.592  -8.418  1.00  2.63                
ATOM   3687  CB  ALA   289      -0.634  11.571  -9.375  1.00  2.63                
ATOM   3691  C   ALA   289      -0.743  10.416  -7.115  1.00  2.63                
ATOM   3692  O   ALA   289      -0.360  10.900  -6.050  1.00  2.63                
ATOM   3693  N   VAL   290      -1.848   9.652  -7.176  1.00  2.77                
ATOM   3695  CA  VAL   290      -2.624   9.294  -6.019  1.00  2.77                
ATOM   3697  CB  VAL   290      -4.072   8.684  -6.232  1.00  2.77                
ATOM   3699  CG1 VAL   290      -4.863   9.617  -7.183  1.00  2.77                
ATOM   3703  CG2 VAL   290      -4.120   7.219  -6.537  1.00  2.77                
ATOM   3707  C   VAL   290      -1.904   8.522  -5.010  1.00  2.77                
ATOM   3708  O   VAL   290      -2.103   8.814  -3.816  1.00  2.77                
ATOM   3709  N   PHE   291      -1.016   7.565  -5.317  1.00  2.23                
ATOM   3711  CA  PHE   291      -0.209   6.837  -4.295  1.00  2.23                
ATOM   3713  CB  PHE   291       0.586   5.716  -4.974  1.00  2.23                
ATOM   3716  CG  PHE   291       1.276   4.741  -4.064  1.00  2.23                
ATOM   3717  CD1 PHE   291       0.609   3.596  -3.640  1.00  2.23                
ATOM   3719  CE1 PHE   291       1.219   2.775  -2.690  1.00  2.23                
ATOM   3721  CZ  PHE   291       2.463   3.083  -2.203  1.00  2.23                
ATOM   3723  CE2 PHE   291       3.114   4.279  -2.532  1.00  2.23                
ATOM   3725  CD2 PHE   291       2.493   5.070  -3.457  1.00  2.23                
ATOM   3727  C   PHE   291       0.735   7.759  -3.559  1.00  2.23                
ATOM   3728  O   PHE   291       0.932   7.633  -2.304  1.00  2.23                
ATOM   3729  N   ILE   292       1.523   8.556  -4.280  1.00  2.43                
ATOM   3731  CA  ILE   292       2.478   9.553  -3.699  1.00  2.43                
ATOM   3733  CB  ILE   292       3.335  10.316  -4.692  1.00  2.43                
ATOM   3735  CG2 ILE   292       4.134  11.398  -3.941  1.00  2.43                
ATOM   3739  CG1 ILE   292       4.216   9.359  -5.426  1.00  2.43                
ATOM   3742  CD1 ILE   292       4.807   9.926  -6.719  1.00  2.43                
ATOM   3746  C   ILE   292       1.668  10.457  -2.726  1.00  2.43                
ATOM   3747  O   ILE   292       1.933  10.419  -1.491  1.00  2.43                
ATOM   3748  N   VAL   293       0.667  11.198  -3.278  1.00  2.66                
ATOM   3750  CA  VAL   293      -0.198  12.065  -2.486  1.00  2.66                
ATOM   3752  CB  VAL   293      -1.409  12.615  -3.350  1.00  2.66                
ATOM   3754  CG1 VAL   293      -2.280  13.538  -2.489  1.00  2.66                
ATOM   3758  CG2 VAL   293      -0.861  13.522  -4.375  1.00  2.66                
ATOM   3762  C   VAL   293      -0.744  11.452  -1.215  1.00  2.66                
ATOM   3763  O   VAL   293      -0.885  12.033  -0.132  1.00  2.66                
ATOM   3764  N   CYS   294      -1.205  10.205  -1.365  1.00  1.28                
ATOM   3766  CA  CYS   294      -1.992   9.640  -0.263  1.00  1.28                
ATOM   3768  CB  CYS   294      -2.905   8.518  -0.774  1.00  1.28                
ATOM   3771  SG  CYS   294      -4.395   9.020  -1.637  1.00  1.28                
ATOM   3773  C   CYS   294      -1.031   9.119   0.872  1.00  1.28                
ATOM   3774  O   CYS   294      -1.160   9.467   2.051  1.00  1.28                
ATOM   3775  N   TRP   295      -0.043   8.336   0.531  1.00  2.40                
ATOM   3777  CA  TRP   295       0.771   7.739   1.636  1.00  2.40                
ATOM   3779  CB  TRP   295       1.359   6.471   1.025  1.00  2.40                
ATOM   3782  CG  TRP   295       0.276   5.385   0.873  1.00  2.40                
ATOM   3783  CD1 TRP   295      -0.058   4.884  -0.312  1.00  2.40                
ATOM   3785  NE1 TRP   295      -1.052   3.928  -0.099  1.00  2.40                
ATOM   3787  CE2 TRP   295      -1.392   3.741   1.211  1.00  2.40                
ATOM   3788  CZ2 TRP   295      -2.403   3.060   1.878  1.00  2.40                
ATOM   3790  CH2 TRP   295      -2.428   3.187   3.260  1.00  2.40                
ATOM   3792  CZ3 TRP   295      -1.666   4.099   3.968  1.00  2.40                
ATOM   3794  CE3 TRP   295      -0.663   4.810   3.262  1.00  2.40                
ATOM   3796  CD2 TRP   295      -0.562   4.716   1.844  1.00  2.40                
ATOM   3797  C   TRP   295       1.913   8.657   2.124  1.00  2.40                
ATOM   3798  O   TRP   295       2.298   8.500   3.327  1.00  2.40                
ATOM   3799  N   THR   296       2.308   9.700   1.323  1.00  1.90                
ATOM   3801  CA  THR   296       3.424  10.616   1.777  1.00  1.90                
ATOM   3803  CB  THR   296       3.886  11.632   0.725  1.00  1.90                
ATOM   3805  CG2 THR   296       5.083  12.566   0.884  1.00  1.90                
ATOM   3809  OG1 THR   296       4.125  10.883  -0.388  1.00  1.90                
ATOM   3811  C   THR   296       3.177  11.248   3.162  1.00  1.90                
ATOM   3812  O   THR   296       4.066  11.318   3.987  1.00  1.90                
ATOM   3813  N   PRO   297       2.009  11.907   3.460  1.00  1.68                
ATOM   3814  CD  PRO   297       0.876  12.121   2.570  1.00  1.68                
ATOM   3817  CG  PRO   297      -0.284  12.768   3.416  1.00  1.68                
ATOM   3820  CB  PRO   297       0.459  13.414   4.536  1.00  1.68                
ATOM   3823  CA  PRO   297       1.768  12.649   4.676  1.00  1.68                
ATOM   3825  C   PRO   297       1.838  11.734   5.939  1.00  1.68                
ATOM   3826  O   PRO   297       2.510  12.146   6.869  1.00  1.68                
ATOM   3827  N   ILE   298       1.310  10.513   5.939  1.00  2.57                
ATOM   3829  CA  ILE   298       1.538   9.579   7.014  1.00  2.57                
ATOM   3831  CB  ILE   298       0.447   8.526   7.030  1.00  2.57                
ATOM   3833  CG2 ILE   298       0.357   7.577   5.806  1.00  2.57                
ATOM   3837  CG1 ILE   298       0.469   7.687   8.307  1.00  2.57                
ATOM   3840  CD1 ILE   298       0.304   8.497   9.642  1.00  2.57                
ATOM   3844  C   ILE   298       2.976   9.106   7.087  1.00  2.57                
ATOM   3845  O   ILE   298       3.527   9.108   8.192  1.00  2.57                
ATOM   3846  N   HIS   299       3.591   8.674   5.962  1.00  3.55                
ATOM   3848  CA  HIS   299       5.025   8.354   5.837  1.00  3.55                
ATOM   3850  CB  HIS   299       5.272   7.898   4.380  1.00  3.55                
ATOM   3853  CG  HIS   299       6.732   7.593   4.102  1.00  3.55                
ATOM   3854  ND1 HIS   299       7.430   6.775   4.936  1.00  3.55                
ATOM   3856  CE1 HIS   299       8.715   7.005   4.622  1.00  3.55                
ATOM   3858  NE2 HIS   299       8.934   7.988   3.727  1.00  3.55                
ATOM   3859  CD2 HIS   299       7.618   8.310   3.383  1.00  3.55                
ATOM   3861  C   HIS   299       5.854   9.396   6.551  1.00  3.55                
ATOM   3862  O   HIS   299       6.699   9.074   7.445  1.00  3.55                
ATOM   3863  N   ILE   300       5.817  10.652   6.195  1.00  3.43                
ATOM   3865  CA  ILE   300       6.575  11.793   6.782  1.00  3.43                
ATOM   3867  CB  ILE   300       6.415  13.024   5.888  1.00  3.43                
ATOM   3869  CG2 ILE   300       7.072  14.295   6.510  1.00  3.43                
ATOM   3873  CG1 ILE   300       7.207  12.812   4.558  1.00  3.43                
ATOM   3876  CD1 ILE   300       7.278  13.872   3.528  1.00  3.43                
ATOM   3880  C   ILE   300       6.226  11.898   8.272  1.00  3.43                
ATOM   3881  O   ILE   300       7.095  12.197   9.053  1.00  3.43                
ATOM   3882  N   TYR   301       4.964  11.792   8.661  1.00  3.05                
ATOM   3884  CA  TYR   301       4.594  11.710  10.112  1.00  3.05                
ATOM   3886  CB  TYR   301       3.080  11.686  10.246  1.00  3.05                
ATOM   3889  CG  TYR   301       2.521  12.665  11.231  1.00  3.05                
ATOM   3890  CD1 TYR   301       3.055  12.739  12.527  1.00  3.05                
ATOM   3892  CE1 TYR   301       2.469  13.618  13.473  1.00  3.05                
ATOM   3894  CZ  TYR   301       1.430  14.468  13.107  1.00  3.05                
ATOM   3895  OH  TYR   301       0.911  15.392  13.923  1.00  3.05                
ATOM   3897  CE2 TYR   301       0.882  14.377  11.796  1.00  3.05                
ATOM   3899  CD2 TYR   301       1.426  13.433  10.860  1.00  3.05                
ATOM   3901  C   TYR   301       5.343  10.567  10.899  1.00  3.05                
ATOM   3902  O   TYR   301       5.885  10.820  11.991  1.00  3.05                
ATOM   3903  N   VAL   302       5.409   9.345  10.342  1.00  3.77                
ATOM   3905  CA  VAL   302       6.304   8.302  10.853  1.00  3.77                
ATOM   3907  CB  VAL   302       6.176   6.969  10.111  1.00  3.77                
ATOM   3909  CG1 VAL   302       7.368   6.000  10.317  1.00  3.77                
ATOM   3913  CG2 VAL   302       4.856   6.337  10.626  1.00  3.77                
ATOM   3917  C   VAL   302       7.807   8.774  10.909  1.00  3.77                
ATOM   3918  O   VAL   302       8.467   8.709  11.928  1.00  3.77                
ATOM   3919  N   ILE   303       8.317   9.329   9.826  1.00  5.28                
ATOM   3921  CA  ILE   303       9.823   9.693   9.652  1.00  5.28                
ATOM   3923  CB  ILE   303      10.129   9.882   8.157  1.00  5.28                
ATOM   3925  CG2 ILE   303      11.492  10.543   7.974  1.00  5.28                
ATOM   3929  CG1 ILE   303      10.001   8.565   7.332  1.00  5.28                
ATOM   3932  CD1 ILE   303      10.852   7.300   7.777  1.00  5.28                
ATOM   3936  C   ILE   303      10.262  10.844  10.503  1.00  5.28                
ATOM   3937  O   ILE   303      11.322  10.869  11.128  1.00  5.28                
ATOM   3938  N   ILE   304       9.429  11.830  10.549  1.00  5.21                
ATOM   3940  CA  ILE   304       9.530  13.049  11.348  1.00  5.21                
ATOM   3942  CB  ILE   304       8.343  14.082  11.147  1.00  5.21                
ATOM   3944  CG2 ILE   304       8.237  15.102  12.340  1.00  5.21                
ATOM   3948  CG1 ILE   304       8.594  14.782   9.752  1.00  5.21                
ATOM   3951  CD1 ILE   304       9.758  15.816   9.782  1.00  5.21                
ATOM   3955  C   ILE   304       9.679  12.639  12.844  1.00  5.21                
ATOM   3956  O   ILE   304      10.589  13.066  13.498  1.00  5.21                
ATOM   3957  N   LYS   305       8.796  11.691  13.290  1.00  4.13                
ATOM   3959  CA  LYS   305       8.722  11.182  14.678  1.00  4.13                
ATOM   3961  CB  LYS   305       7.543  10.233  14.893  1.00  4.13                
ATOM   3964  CG  LYS   305       6.197  10.946  15.321  1.00  4.13                
ATOM   3967  CD  LYS   305       5.165   9.994  15.856  1.00  4.13                
ATOM   3970  CE  LYS   305       3.864  10.707  16.158  1.00  4.13                
ATOM   3973  NZ  LYS   305       2.862   9.638  16.262  1.00  4.13                
ATOM   3977  C   LYS   305      10.059  10.440  15.093  1.00  4.13                
ATOM   3978  O   LYS   305      10.292  10.268  16.276  1.00  4.13                
ATOM   3979  N   ALA   306      10.788   9.930  14.115  1.00  5.57                
ATOM   3981  CA  ALA   306      12.129   9.387  14.429  1.00  5.57                
ATOM   3983  CB  ALA   306      12.593   8.521  13.266  1.00  5.57                
ATOM   3987  C   ALA   306      13.188  10.390  14.708  1.00  5.57                
ATOM   3988  O   ALA   306      14.022  10.190  15.533  1.00  5.57                
ATOM   3989  N   LEU   307      13.138  11.547  14.020  1.00  6.59                
ATOM   3991  CA  LEU   307      14.047  12.698  14.212  1.00  6.59                
ATOM   3993  CB  LEU   307      13.722  13.735  13.076  1.00  6.59                
ATOM   3996  CG  LEU   307      13.854  13.304  11.653  1.00  6.59                
ATOM   3998  CD1 LEU   307      13.811  14.522  10.740  1.00  6.59                
ATOM   4002  CD2 LEU   307      15.184  12.533  11.440  1.00  6.59                
ATOM   4006  C   LEU   307      13.823  13.303  15.617  1.00  6.59                
ATOM   4007  O   LEU   307      14.772  13.541  16.403  1.00  6.59                
ATOM   4008  N   ILE   308      12.513  13.513  15.930  1.00  6.47                
ATOM   4010  CA  ILE   308      12.139  14.345  17.089  1.00  6.47                
ATOM   4012  CB  ILE   308      11.959  15.847  16.646  1.00  6.47                
ATOM   4014  CG2 ILE   308      13.258  16.637  16.689  1.00  6.47                
ATOM   4018  CG1 ILE   308      11.107  16.016  15.356  1.00  6.47                
ATOM   4021  CD1 ILE   308      10.528  17.352  15.203  1.00  6.47                
ATOM   4025  C   ILE   308      10.916  13.928  17.850  1.00  6.47                
ATOM   4026  O   ILE   308      10.131  13.126  17.432  1.00  6.47                
ATOM   4027  N   THR   309      10.848  14.418  19.105  1.00  4.78                
ATOM   4029  CA  THR   309      10.020  13.780  20.093  1.00  4.78                
ATOM   4031  CB  THR   309      10.846  13.539  21.365  1.00  4.78                
ATOM   4033  CG2 THR   309       9.986  13.014  22.557  1.00  4.78                
ATOM   4037  OG1 THR   309      11.811  12.579  21.023  1.00  4.78                
ATOM   4039  C   THR   309       8.821  14.696  20.254  1.00  4.78                
ATOM   4040  O   THR   309       8.897  15.651  21.054  1.00  4.78                
ATOM   4041  N   ILE   310       7.807  14.432  19.429  1.00  3.53                
ATOM   4043  CA  ILE   310       6.543  15.162  19.537  1.00  3.53                
ATOM   4045  CB  ILE   310       5.669  14.907  18.300  1.00  3.53                
ATOM   4047  CG2 ILE   310       4.200  15.435  18.554  1.00  3.53                
ATOM   4051  CG1 ILE   310       6.178  15.766  17.102  1.00  3.53                
ATOM   4054  CD1 ILE   310       7.528  15.222  16.598  1.00  3.53                
ATOM   4058  C   ILE   310       5.920  14.845  20.937  1.00  3.53                
ATOM   4059  O   ILE   310       5.733  13.640  21.249  1.00  3.53                
ATOM   4060  N   PRO   311       5.539  15.909  21.741  1.00  4.05                
ATOM   4061  CD  PRO   311       5.715  17.359  21.450  1.00  4.05                
ATOM   4064  CG  PRO   311       4.690  18.088  22.343  1.00  4.05                
ATOM   4067  CB  PRO   311       4.711  17.252  23.503  1.00  4.05                
ATOM   4070  CA  PRO   311       4.750  15.785  22.959  1.00  4.05                
ATOM   4072  C   PRO   311       3.360  15.201  22.690  1.00  4.05                
ATOM   4073  O   PRO   311       2.709  15.404  21.657  1.00  4.05                
ATOM   4074  N   GLU   312       2.880  14.393  23.621  1.00  3.01                
ATOM   4076  CA  GLU   312       1.550  13.746  23.600  1.00  3.01                
ATOM   4078  CB  GLU   312       1.409  12.826  24.800  1.00  3.01                
ATOM   4081  CG  GLU   312       0.154  11.962  24.751  1.00  3.01                
ATOM   4084  CD  GLU   312       0.367  10.719  24.025  1.00  3.01                
ATOM   4085  OE1 GLU   312       0.874  10.666  22.887  1.00  3.01                
ATOM   4086  OE2 GLU   312      -0.083   9.669  24.522  1.00  3.01                
ATOM   4087  C   GLU   312       0.481  14.878  23.629  1.00  3.01                
ATOM   4088  O   GLU   312       0.467  15.637  24.626  1.00  3.01                
ATOM   4089  N   THR   313      -0.390  14.921  22.608  1.00  2.77                
ATOM   4091  CA  THR   313      -1.421  15.950  22.322  1.00  2.77                
ATOM   4093  CB  THR   313      -0.744  17.164  21.703  1.00  2.77                
ATOM   4095  CG2 THR   313       0.101  18.048  22.753  1.00  2.77                
ATOM   4099  OG1 THR   313       0.202  16.702  20.695  1.00  2.77                
ATOM   4101  C   THR   313      -2.514  15.507  21.368  1.00  2.77                
ATOM   4102  O   THR   313      -2.135  14.795  20.375  1.00  2.77                
ATOM   4103  N   THR   314      -3.753  15.994  21.422  1.00  3.36                
ATOM   4105  CA  THR   314      -4.788  15.574  20.528  1.00  3.36                
ATOM   4107  CB  THR   314      -6.233  16.102  20.892  1.00  3.36                
ATOM   4109  CG2 THR   314      -6.811  15.423  22.096  1.00  3.36                
ATOM   4113  OG1 THR   314      -6.251  17.425  21.109  1.00  3.36                
ATOM   4115  C   THR   314      -4.397  16.067  19.131  1.00  3.36                
ATOM   4116  O   THR   314      -4.671  15.335  18.233  1.00  3.36                
ATOM   4117  N   PHE   315      -3.786  17.287  18.982  1.00  3.12                
ATOM   4119  CA  PHE   315      -3.418  17.862  17.719  1.00  3.12                
ATOM   4121  CB  PHE   315      -2.730  19.191  17.916  1.00  3.12                
ATOM   4124  CG  PHE   315      -2.684  20.122  16.673  1.00  3.12                
ATOM   4125  CD1 PHE   315      -2.030  19.681  15.489  1.00  3.12                
ATOM   4127  CE1 PHE   315      -2.226  20.373  14.368  1.00  3.12                
ATOM   4129  CZ  PHE   315      -2.994  21.578  14.280  1.00  3.12                
ATOM   4131  CE2 PHE   315      -3.687  22.014  15.391  1.00  3.12                
ATOM   4133  CD2 PHE   315      -3.538  21.230  16.585  1.00  3.12                
ATOM   4135  C   PHE   315      -2.549  16.894  16.886  1.00  3.12                
ATOM   4136  O   PHE   315      -2.816  16.803  15.704  1.00  3.12                
ATOM   4137  N   GLN   316      -1.568  16.194  17.542  1.00  2.67                
ATOM   4139  CA  GLN   316      -0.831  15.067  16.953  1.00  2.67                
ATOM   4141  CB  GLN   316       0.194  14.634  17.903  1.00  2.67                
ATOM   4144  CG  GLN   316       1.353  13.741  17.425  1.00  2.67                
ATOM   4147  CD  GLN   316       0.955  12.322  17.064  1.00  2.67                
ATOM   4148  OE1 GLN   316       1.038  11.841  15.922  1.00  2.67                
ATOM   4149  NE2 GLN   316       0.368  11.550  17.943  1.00  2.67                
ATOM   4152  C   GLN   316      -1.802  14.053  16.473  1.00  2.67                
ATOM   4153  O   GLN   316      -1.897  13.807  15.288  1.00  2.67                
ATOM   4154  N   THR   317      -2.654  13.531  17.354  1.00  2.96                
ATOM   4156  CA  THR   317      -3.560  12.398  17.119  1.00  2.96                
ATOM   4158  CB  THR   317      -4.086  11.940  18.525  1.00  2.96                
ATOM   4160  CG2 THR   317      -5.453  11.273  18.537  1.00  2.96                
ATOM   4164  OG1 THR   317      -3.206  11.097  19.154  1.00  2.96                
ATOM   4166  C   THR   317      -4.591  12.575  16.024  1.00  2.96                
ATOM   4167  O   THR   317      -4.646  11.784  15.099  1.00  2.96                
ATOM   4168  N   VAL   318      -5.312  13.694  16.023  1.00  3.25                
ATOM   4170  CA  VAL   318      -6.287  14.136  14.949  1.00  3.25                
ATOM   4172  CB  VAL   318      -7.182  15.306  15.376  1.00  3.25                
ATOM   4174  CG1 VAL   318      -7.889  14.992  16.743  1.00  3.25                
ATOM   4178  CG2 VAL   318      -6.417  16.626  15.680  1.00  3.25                
ATOM   4182  C   VAL   318      -5.564  14.364  13.584  1.00  3.25                
ATOM   4183  O   VAL   318      -6.115  13.922  12.557  1.00  3.25                
ATOM   4184  N   SER   319      -4.306  14.865  13.525  1.00  2.37                
ATOM   4186  CA  SER   319      -3.517  15.019  12.337  1.00  2.37                
ATOM   4188  CB  SER   319      -2.583  16.147  12.396  1.00  2.37                
ATOM   4191  OG  SER   319      -1.652  16.069  13.372  1.00  2.37                
ATOM   4193  C   SER   319      -2.997  13.672  11.848  1.00  2.37                
ATOM   4194  O   SER   319      -3.130  13.419  10.629  1.00  2.37                
ATOM   4195  N   TRP   320      -2.490  12.840  12.766  1.00  2.26                
ATOM   4197  CA  TRP   320      -2.079  11.455  12.412  1.00  2.26                
ATOM   4199  CB  TRP   320      -1.547  10.972  13.801  1.00  2.26                
ATOM   4202  CG  TRP   320      -1.061   9.570  13.916  1.00  2.26                
ATOM   4203  CD1 TRP   320      -1.783   8.554  14.351  1.00  2.26                
ATOM   4205  NE1 TRP   320      -0.984   7.497  14.423  1.00  2.26                
ATOM   4207  CE2 TRP   320       0.302   7.824  14.167  1.00  2.26                
ATOM   4208  CZ2 TRP   320       1.485   7.053  14.188  1.00  2.26                
ATOM   4210  CH2 TRP   320       2.664   7.630  13.613  1.00  2.26                
ATOM   4212  CZ3 TRP   320       2.542   8.917  12.989  1.00  2.26                
ATOM   4214  CE3 TRP   320       1.325   9.690  13.049  1.00  2.26                
ATOM   4216  CD2 TRP   320       0.209   9.096  13.660  1.00  2.26                
ATOM   4217  C   TRP   320      -3.174  10.651  11.820  1.00  2.26                
ATOM   4218  O   TRP   320      -2.916  10.006  10.824  1.00  2.26                
ATOM   4219  N   HIS   321      -4.410  10.792  12.345  1.00  1.78                
ATOM   4221  CA  HIS   321      -5.541  10.150  11.852  1.00  1.78                
ATOM   4223  CB  HIS   321      -6.633  10.244  12.964  1.00  1.78                
ATOM   4226  CG  HIS   321      -6.304   9.181  14.010  1.00  1.78                
ATOM   4227  ND1 HIS   321      -6.181   7.834  13.692  1.00  1.78                
ATOM   4229  CE1 HIS   321      -5.826   7.172  14.833  1.00  1.78                
ATOM   4231  NE2 HIS   321      -5.705   8.052  15.845  1.00  1.78                
ATOM   4232  CD2 HIS   321      -6.122   9.271  15.330  1.00  1.78                
ATOM   4234  C   HIS   321      -5.997  10.695  10.487  1.00  1.78                
ATOM   4235  O   HIS   321      -6.340   9.960   9.604  1.00  1.78                
ATOM   4236  N   PHE   322      -6.012  12.012  10.311  1.00  2.29                
ATOM   4238  CA  PHE   322      -6.335  12.574   8.996  1.00  2.29                
ATOM   4240  CB  PHE   322      -6.278  14.092   9.032  1.00  2.29                
ATOM   4243  CG  PHE   322      -6.248  14.762   7.688  1.00  2.29                
ATOM   4244  CD1 PHE   322      -7.172  14.347   6.654  1.00  2.29                
ATOM   4246  CE1 PHE   322      -7.044  15.018   5.427  1.00  2.29                
ATOM   4248  CZ  PHE   322      -6.164  16.020   5.168  1.00  2.29                
ATOM   4250  CE2 PHE   322      -5.255  16.391   6.183  1.00  2.29                
ATOM   4252  CD2 PHE   322      -5.349  15.811   7.460  1.00  2.29                
ATOM   4254  C   PHE   322      -5.327  12.017   7.938  1.00  2.29                
ATOM   4255  O   PHE   322      -5.705  11.666   6.824  1.00  2.29                
ATOM   4256  N   CYS   323      -4.012  11.924   8.168  1.00  1.59                
ATOM   4258  CA  CYS   323      -2.967  11.406   7.255  1.00  1.59                
ATOM   4260  CB  CYS   323      -1.538  11.796   7.628  1.00  1.59                
ATOM   4263  SG  CYS   323      -1.372  13.636   7.931  1.00  1.59                
ATOM   4265  C   CYS   323      -3.095   9.901   7.075  1.00  1.59                
ATOM   4266  O   CYS   323      -2.813   9.393   5.958  1.00  1.59                
ATOM   4267  N   ILE   324      -3.592   9.214   8.079  1.00  1.68                
ATOM   4269  CA  ILE   324      -4.046   7.875   7.884  1.00  1.68                
ATOM   4271  CB  ILE   324      -4.375   7.124   9.230  1.00  1.68                
ATOM   4273  CG2 ILE   324      -4.988   5.700   9.055  1.00  1.68                
ATOM   4277  CG1 ILE   324      -3.054   6.959  10.014  1.00  1.68                
ATOM   4280  CD1 ILE   324      -3.261   6.661  11.477  1.00  1.68                
ATOM   4284  C   ILE   324      -5.333   7.716   6.958  1.00  1.68                
ATOM   4285  O   ILE   324      -5.405   6.815   6.103  1.00  1.68                
ATOM   4286  N   ALA   325      -6.236   8.726   7.015  1.00  1.25                
ATOM   4288  CA  ALA   325      -7.431   8.675   6.222  1.00  1.25                
ATOM   4290  CB  ALA   325      -8.536   9.535   6.781  1.00  1.25                
ATOM   4294  C   ALA   325      -7.137   9.044   4.736  1.00  1.25                
ATOM   4295  O   ALA   325      -7.675   8.384   3.818  1.00  1.25                
ATOM   4296  N   LEU   326      -6.066   9.845   4.470  1.00  2.71                
ATOM   4298  CA  LEU   326      -5.443   9.999   3.158  1.00  2.71                
ATOM   4300  CB  LEU   326      -4.484  11.216   3.008  1.00  2.71                
ATOM   4303  CG  LEU   326      -5.298  12.520   3.407  1.00  2.71                
ATOM   4305  CD1 LEU   326      -4.243  13.576   3.672  1.00  2.71                
ATOM   4309  CD2 LEU   326      -6.174  12.948   2.181  1.00  2.71                
ATOM   4313  C   LEU   326      -4.804   8.747   2.672  1.00  2.71                
ATOM   4314  O   LEU   326      -5.099   8.336   1.593  1.00  2.71                
ATOM   4315  N   GLY   327      -3.970   8.092   3.513  1.00  0.87                
ATOM   4317  CA  GLY   327      -3.271   6.853   3.113  1.00  0.87                
ATOM   4320  C   GLY   327      -4.233   5.805   2.600  1.00  0.87                
ATOM   4321  O   GLY   327      -4.162   5.414   1.425  1.00  0.87                
ATOM   4322  N   TYR   328      -5.241   5.378   3.408  1.00  1.85                
ATOM   4324  CA  TYR   328      -6.167   4.332   3.004  1.00  1.85                
ATOM   4326  CB  TYR   328      -6.995   3.770   4.206  1.00  1.85                
ATOM   4329  CG  TYR   328      -6.194   2.878   5.075  1.00  1.85                
ATOM   4330  CD1 TYR   328      -5.642   1.661   4.594  1.00  1.85                
ATOM   4332  CE1 TYR   328      -4.873   0.882   5.505  1.00  1.85                
ATOM   4334  CZ  TYR   328      -4.694   1.165   6.789  1.00  1.85                
ATOM   4335  OH  TYR   328      -3.913   0.314   7.501  1.00  1.85                
ATOM   4337  CE2 TYR   328      -5.373   2.335   7.268  1.00  1.85                
ATOM   4339  CD2 TYR   328      -6.136   3.157   6.476  1.00  1.85                
ATOM   4341  C   TYR   328      -7.246   4.868   1.999  1.00  1.85                
ATOM   4342  O   TYR   328      -7.830   4.049   1.304  1.00  1.85                
ATOM   4343  N   THR   329      -7.238   6.194   1.732  1.00  2.27                
ATOM   4345  CA  THR   329      -7.960   6.726   0.536  1.00  2.27                
ATOM   4347  CB  THR   329      -8.227   8.255   0.556  1.00  2.27                
ATOM   4349  CG2 THR   329      -8.766   8.863  -0.748  1.00  2.27                
ATOM   4353  OG1 THR   329      -9.090   8.536   1.544  1.00  2.27                
ATOM   4355  C   THR   329      -7.359   6.256  -0.759  1.00  2.27                
ATOM   4356  O   THR   329      -8.091   5.989  -1.724  1.00  2.27                
ATOM   4357  N   ASN   330      -6.024   6.128  -0.826  1.00  1.44                
ATOM   4359  CA  ASN   330      -5.403   5.391  -1.916  1.00  1.44                
ATOM   4361  CB  ASN   330      -3.929   4.952  -1.611  1.00  1.44                
ATOM   4364  CG  ASN   330      -3.265   4.363  -2.914  1.00  1.44                
ATOM   4365  OD1 ASN   330      -3.098   4.993  -3.891  1.00  1.44                
ATOM   4366  ND2 ASN   330      -2.914   3.149  -2.873  1.00  1.44                
ATOM   4369  C   ASN   330      -6.146   4.080  -2.197  1.00  1.44                
ATOM   4370  O   ASN   330      -6.657   3.904  -3.298  1.00  1.44                
ATOM   4371  N   SER   331      -6.193   3.284  -1.171  1.00  1.65                
ATOM   4373  CA  SER   331      -6.847   1.959  -1.239  1.00  1.65                
ATOM   4375  CB  SER   331      -6.706   1.168   0.052  1.00  1.65                
ATOM   4378  OG  SER   331      -5.390   1.121   0.620  1.00  1.65                
ATOM   4380  C   SER   331      -8.281   1.815  -1.709  1.00  1.65                
ATOM   4381  O   SER   331      -8.734   0.808  -2.261  1.00  1.65                
ATOM   4382  N   CYS   332      -9.024   2.923  -1.499  1.00  1.83                
ATOM   4384  CA  CYS   332     -10.459   3.008  -1.865  1.00  1.83                
ATOM   4386  CB  CYS   332     -11.179   3.647  -0.634  1.00  1.83                
ATOM   4389  SG  CYS   332     -13.014   3.515  -0.880  1.00  1.83                
ATOM   4391  C   CYS   332     -10.685   3.743  -3.191  1.00  1.83                
ATOM   4392  O   CYS   332     -11.671   3.497  -3.916  1.00  1.83                
ATOM   4393  N   LEU   333      -9.721   4.544  -3.587  1.00  2.49                
ATOM   4395  CA  LEU   333      -9.669   5.048  -4.906  1.00  2.49                
ATOM   4397  CB  LEU   333      -8.658   6.198  -4.977  1.00  2.49                
ATOM   4400  CG  LEU   333      -9.212   7.533  -4.497  1.00  2.49                
ATOM   4402  CD1 LEU   333      -8.160   8.604  -4.376  1.00  2.49                
ATOM   4406  CD2 LEU   333     -10.180   8.122  -5.458  1.00  2.49                
ATOM   4410  C   LEU   333      -9.200   4.096  -5.968  1.00  2.49                
ATOM   4411  O   LEU   333      -9.804   4.144  -7.066  1.00  2.49                
ATOM   4412  N   ASN   334      -8.059   3.467  -5.745  1.00  1.42                
ATOM   4414  CA  ASN   334      -7.392   2.468  -6.693  1.00  1.42                
ATOM   4416  CB  ASN   334      -6.497   1.609  -5.772  1.00  1.42                
ATOM   4419  CG  ASN   334      -5.813   0.443  -6.504  1.00  1.42                
ATOM   4420  OD1 ASN   334      -6.138   0.036  -7.629  1.00  1.42                
ATOM   4421  ND2 ASN   334      -4.807  -0.109  -5.940  1.00  1.42                
ATOM   4424  C   ASN   334      -8.328   1.749  -7.733  1.00  1.42                
ATOM   4425  O   ASN   334      -8.295   2.141  -8.909  1.00  1.42                
ATOM   4426  N   PRO   335      -9.231   0.845  -7.323  1.00  1.23                
ATOM   4427  CD  PRO   335      -9.694   0.585  -5.946  1.00  1.23                
ATOM   4430  CG  PRO   335     -11.111  -0.003  -6.074  1.00  1.23                
ATOM   4433  CB  PRO   335     -11.099  -0.655  -7.495  1.00  1.23                
ATOM   4436  CA  PRO   335     -10.182   0.221  -8.279  1.00  1.23                
ATOM   4438  C   PRO   335     -11.155   1.209  -9.003  1.00  1.23                
ATOM   4439  O   PRO   335     -11.546   0.896 -10.135  1.00  1.23                
ATOM   4440  N   VAL   336     -11.615   2.384  -8.469  1.00  2.21                
ATOM   4442  CA  VAL   336     -12.608   3.235  -9.136  1.00  2.21                
ATOM   4444  CB  VAL   336     -13.155   4.365  -8.228  1.00  2.21                
ATOM   4446  CG1 VAL   336     -14.534   4.731  -8.837  1.00  2.21                
ATOM   4450  CG2 VAL   336     -13.519   3.981  -6.780  1.00  2.21                
ATOM   4454  C   VAL   336     -11.983   3.950 -10.364  1.00  2.21                
ATOM   4455  O   VAL   336     -12.625   4.049 -11.408  1.00  2.21                
ATOM   4456  N   LEU   337     -10.749   4.426 -10.207  1.00  2.75                
ATOM   4458  CA  LEU   337     -10.103   5.205 -11.304  1.00  2.75                
ATOM   4460  CB  LEU   337      -8.708   5.420 -10.691  1.00  2.75                
ATOM   4463  CG  LEU   337      -8.721   6.452  -9.513  1.00  2.75                
ATOM   4465  CD1 LEU   337      -7.309   6.573  -8.875  1.00  2.75                
ATOM   4469  CD2 LEU   337      -9.101   7.876 -10.092  1.00  2.75                
ATOM   4473  C   LEU   337     -10.139   4.505 -12.743  1.00  2.75                
ATOM   4474  O   LEU   337     -10.502   5.132 -13.720  1.00  2.75                
ATOM   4475  N   TYR   338      -9.805   3.233 -12.796  1.00  1.84                
ATOM   4477  CA  TYR   338      -9.973   2.355 -13.977  1.00  1.84                
ATOM   4479  CB  TYR   338      -9.674   0.902 -13.594  1.00  1.84                
ATOM   4482  CG  TYR   338      -8.390   0.689 -12.727  1.00  1.84                
ATOM   4483  CD1 TYR   338      -7.119   1.103 -13.244  1.00  1.84                
ATOM   4485  CE1 TYR   338      -5.982   0.941 -12.436  1.00  1.84                
ATOM   4487  CZ  TYR   338      -6.081   0.264 -11.174  1.00  1.84                
ATOM   4488  OH  TYR   338      -4.981   0.067 -10.353  1.00  1.84                
ATOM   4490  CE2 TYR   338      -7.380  -0.077 -10.661  1.00  1.84                
ATOM   4492  CD2 TYR   338      -8.513   0.114 -11.436  1.00  1.84                
ATOM   4494  C   TYR   338     -11.340   2.463 -14.678  1.00  1.84                
ATOM   4495  O   TYR   338     -11.380   2.618 -15.914  1.00  1.84                
ATOM   4496  N   ALA   339     -12.441   2.488 -13.929  1.00  2.29                
ATOM   4498  CA  ALA   339     -13.807   2.555 -14.480  1.00  2.29                
ATOM   4500  CB  ALA   339     -14.697   2.261 -13.299  1.00  2.29                
ATOM   4504  C   ALA   339     -14.171   3.886 -15.145  1.00  2.29                
ATOM   4505  O   ALA   339     -15.136   3.856 -15.962  1.00  2.29                
ATOM   4506  N   PHE   340     -13.387   4.973 -14.790  1.00  5.38                
ATOM   4508  CA  PHE   340     -13.453   6.229 -15.558  1.00  5.38                
ATOM   4510  CB  PHE   340     -13.310   7.524 -14.676  1.00  5.38                
ATOM   4513  CG  PHE   340     -14.492   7.887 -13.806  1.00  5.38                
ATOM   4514  CD1 PHE   340     -15.350   8.931 -14.164  1.00  5.38                
ATOM   4516  CE1 PHE   340     -16.485   9.324 -13.406  1.00  5.38                
ATOM   4518  CZ  PHE   340     -16.651   8.667 -12.148  1.00  5.38                
ATOM   4520  CE2 PHE   340     -15.795   7.601 -11.733  1.00  5.38                
ATOM   4522  CD2 PHE   340     -14.746   7.159 -12.562  1.00  5.38                
ATOM   4524  C   PHE   340     -12.334   6.318 -16.631  1.00  5.38                
ATOM   4525  O   PHE   340     -12.641   6.648 -17.764  1.00  5.38                
ATOM   4526  N   LEU   341     -11.023   6.105 -16.322  1.00  3.13                
ATOM   4528  CA  LEU   341      -9.801   6.414 -17.142  1.00  3.13                
ATOM   4530  CB  LEU   341      -8.569   6.569 -16.177  1.00  3.13                
ATOM   4533  CG  LEU   341      -8.814   7.716 -15.164  1.00  3.13                
ATOM   4535  CD1 LEU   341      -7.826   7.462 -14.035  1.00  3.13                
ATOM   4539  CD2 LEU   341      -8.510   9.058 -15.774  1.00  3.13                
ATOM   4543  C   LEU   341      -9.570   5.515 -18.357  1.00  3.13                
ATOM   4544  O   LEU   341      -8.840   6.040 -19.228  1.00  3.13                
ATOM   4545  N   ASP   342     -10.157   4.365 -18.530  1.00  2.02                
ATOM   4547  CA  ASP   342      -9.887   3.615 -19.761  1.00  2.02                
ATOM   4549  CB  ASP   342      -8.671   2.756 -19.505  1.00  2.02                
ATOM   4552  CG  ASP   342      -8.390   1.766 -20.626  1.00  2.02                
ATOM   4553  OD1 ASP   342      -8.335   2.277 -21.744  1.00  2.02                
ATOM   4554  OD2 ASP   342      -8.031   0.618 -20.403  1.00  2.02                
ATOM   4555  C   ASP   342     -11.140   2.738 -20.142  1.00  2.02                
ATOM   4556  O   ASP   342     -11.740   2.100 -19.302  1.00  2.02                
ATOM   4557  N   GLU   343     -11.489   2.905 -21.424  1.00  2.58                
ATOM   4559  CA  GLU   343     -12.752   2.330 -22.010  1.00  2.58                
ATOM   4561  CB  GLU   343     -12.894   2.698 -23.554  1.00  2.58                
ATOM   4564  CG  GLU   343     -12.822   4.153 -23.822  1.00  2.58                
ATOM   4567  CD  GLU   343     -14.012   4.891 -23.233  1.00  2.58                
ATOM   4568  OE1 GLU   343     -15.145   4.353 -23.106  1.00  2.58                
ATOM   4569  OE2 GLU   343     -13.846   6.108 -22.966  1.00  2.58                
ATOM   4570  C   GLU   343     -12.817   0.788 -21.821  1.00  2.58                
ATOM   4571  O   GLU   343     -13.876   0.200 -21.857  1.00  2.58                
ATOM   4572  N   ASN   344     -11.592   0.137 -21.596  1.00  2.15                
ATOM   4574  CA  ASN   344     -11.486  -1.320 -21.442  1.00  2.15                
ATOM   4576  CB  ASN   344     -10.005  -1.838 -21.645  1.00  2.15                
ATOM   4579  CG  ASN   344      -9.529  -1.532 -23.099  1.00  2.15                
ATOM   4580  OD1 ASN   344      -9.755  -2.272 -24.047  1.00  2.15                
ATOM   4581  ND2 ASN   344      -8.696  -0.572 -23.229  1.00  2.15                
ATOM   4584  C   ASN   344     -12.024  -1.802 -20.017  1.00  2.15                
ATOM   4585  O   ASN   344     -12.959  -2.606 -19.995  1.00  2.15                
ATOM   4586  N   PHE   345     -11.470  -1.245 -18.949  1.00  1.92                
ATOM   4588  CA  PHE   345     -12.070  -1.428 -17.626  1.00  1.92                
ATOM   4590  CB  PHE   345     -11.131  -0.840 -16.592  1.00  1.92                
ATOM   4593  CG  PHE   345      -9.863  -1.645 -16.544  1.00  1.92                
ATOM   4594  CD1 PHE   345      -9.860  -2.866 -15.824  1.00  1.92                
ATOM   4596  CE1 PHE   345      -8.673  -3.481 -15.482  1.00  1.92                
ATOM   4598  CZ  PHE   345      -7.455  -2.822 -15.829  1.00  1.92                
ATOM   4600  CE2 PHE   345      -7.471  -1.696 -16.681  1.00  1.92                
ATOM   4602  CD2 PHE   345      -8.663  -1.045 -16.984  1.00  1.92                
ATOM   4604  C   PHE   345     -13.481  -0.885 -17.604  1.00  1.92                
ATOM   4605  O   PHE   345     -14.379  -1.641 -17.206  1.00  1.92                
ATOM   4606  N   LYS   346     -13.763   0.360 -18.009  1.00  3.68                
ATOM   4608  CA  LYS   346     -15.067   0.891 -18.117  1.00  3.68                
ATOM   4610  CB  LYS   346     -14.859   2.214 -18.971  1.00  3.68                
ATOM   4613  CG  LYS   346     -16.183   3.015 -19.118  1.00  3.68                
ATOM   4616  CD  LYS   346     -15.888   4.441 -19.554  1.00  3.68                
ATOM   4619  CE  LYS   346     -17.080   4.885 -20.462  1.00  3.68                
ATOM   4622  NZ  LYS   346     -16.668   5.995 -21.385  1.00  3.68                
ATOM   4626  C   LYS   346     -16.103  -0.064 -18.722  1.00  3.68                
ATOM   4627  O   LYS   346     -17.168  -0.279 -18.108  1.00  3.68                
ATOM   4628  N   ARG   347     -15.836  -0.755 -19.853  1.00  3.96                
ATOM   4630  CA  ARG   347     -16.734  -1.668 -20.484  1.00  3.96                
ATOM   4632  CB  ARG   347     -16.562  -1.870 -22.012  1.00  3.96                
ATOM   4635  CG  ARG   347     -15.336  -2.646 -22.384  1.00  3.96                
ATOM   4638  CD  ARG   347     -15.078  -2.553 -23.894  1.00  3.96                
ATOM   4641  NE  ARG   347     -13.804  -3.198 -24.239  1.00  3.96                
ATOM   4643  CZ  ARG   347     -13.248  -3.394 -25.431  1.00  3.96                
ATOM   4644  NH1 ARG   347     -13.764  -2.858 -26.505  1.00  3.96                
ATOM   4647  NH2 ARG   347     -12.160  -4.123 -25.604  1.00  3.96                
ATOM   4650  C   ARG   347     -16.934  -2.966 -19.669  1.00  3.96                
ATOM   4651  O   ARG   347     -18.054  -3.444 -19.547  1.00  3.96                
ATOM   4652  N   CYS   348     -15.852  -3.464 -19.065  1.00  2.56                
ATOM   4654  CA  CYS   348     -15.877  -4.631 -18.215  1.00  2.56                
ATOM   4656  CB  CYS   348     -14.467  -5.002 -17.695  1.00  2.56                
ATOM   4659  SG  CYS   348     -13.337  -5.602 -18.877  1.00  2.56                
ATOM   4661  C   CYS   348     -16.830  -4.326 -17.051  1.00  2.56                
ATOM   4662  O   CYS   348     -17.616  -5.216 -16.724  1.00  2.56                
ATOM   4663  N   PHE   349     -16.931  -3.098 -16.525  1.00  3.15                
ATOM   4665  CA  PHE   349     -17.960  -2.690 -15.538  1.00  3.15                
ATOM   4667  CB  PHE   349     -17.692  -1.316 -14.972  1.00  3.15                
ATOM   4670  CG  PHE   349     -18.553  -0.992 -13.743  1.00  3.15                
ATOM   4671  CD1 PHE   349     -18.288  -1.618 -12.540  1.00  3.15                
ATOM   4673  CE1 PHE   349     -19.221  -1.483 -11.523  1.00  3.15                
ATOM   4675  CZ  PHE   349     -20.375  -0.689 -11.688  1.00  3.15                
ATOM   4677  CE2 PHE   349     -20.596   0.062 -12.879  1.00  3.15                
ATOM   4679  CD2 PHE   349     -19.705  -0.162 -13.913  1.00  3.15                
ATOM   4681  C   PHE   349     -19.303  -2.724 -16.090  1.00  3.15                
ATOM   4682  O   PHE   349     -20.265  -3.220 -15.431  1.00  3.15                
ATOM   4683  N   ARG   350     -19.610  -2.352 -17.345  1.00  4.70                
ATOM   4685  CA  ARG   350     -20.934  -2.506 -17.875  1.00  4.70                
ATOM   4687  CB  ARG   350     -20.978  -1.660 -19.173  1.00  4.70                
ATOM   4690  CG  ARG   350     -22.412  -1.352 -19.514  1.00  4.70                
ATOM   4693  CD  ARG   350     -22.834  -0.003 -18.891  1.00  4.70                
ATOM   4696  NE  ARG   350     -24.196   0.411 -19.408  1.00  4.70                
ATOM   4698  CZ  ARG   350     -25.316   0.252 -18.742  1.00  4.70                
ATOM   4699  NH1 ARG   350     -25.405  -0.404 -17.644  1.00  4.70                
ATOM   4702  NH2 ARG   350     -26.426   0.740 -19.126  1.00  4.70                
ATOM   4705  C   ARG   350     -21.373  -3.974 -18.046  1.00  4.70                
ATOM   4706  O   ARG   350     -22.578  -4.265 -18.008  1.00  4.70                
ATOM   4707  N   GLU   351     -20.364  -4.835 -18.169  1.00  4.26                
ATOM   4709  CA  GLU   351     -20.649  -6.289 -18.175  1.00  4.26                
ATOM   4711  CB  GLU   351     -19.526  -7.106 -18.847  1.00  4.26                
ATOM   4714  CG  GLU   351     -19.961  -8.478 -19.323  1.00  4.26                
ATOM   4717  CD  GLU   351     -19.719  -9.668 -18.474  1.00  4.26                
ATOM   4718  OE1 GLU   351     -19.129  -9.462 -17.390  1.00  4.26                
ATOM   4719  OE2 GLU   351     -20.183 -10.799 -18.772  1.00  4.26                
ATOM   4720  C   GLU   351     -20.971  -6.850 -16.774  1.00  4.26                
ATOM   4721  O   GLU   351     -21.926  -7.624 -16.711  1.00  4.26                
ATOM   4722  N   PHE   352     -20.306  -6.359 -15.756  1.00  4.24                
ATOM   4724  CA  PHE   352     -20.788  -6.560 -14.353  1.00  4.24                
ATOM   4726  CB  PHE   352     -19.700  -6.051 -13.378  1.00  4.24                
ATOM   4729  CG  PHE   352     -20.128  -5.878 -11.931  1.00  4.24                
ATOM   4730  CD1 PHE   352     -20.128  -6.989 -11.037  1.00  4.24                
ATOM   4732  CE1 PHE   352     -20.522  -6.857  -9.705  1.00  4.24                
ATOM   4734  CZ  PHE   352     -20.737  -5.571  -9.265  1.00  4.24                
ATOM   4736  CE2 PHE   352     -20.668  -4.452 -10.136  1.00  4.24                
ATOM   4738  CD2 PHE   352     -20.423  -4.583 -11.480  1.00  4.24                
ATOM   4740  C   PHE   352     -22.119  -5.899 -14.009  1.00  4.24                
ATOM   4741  O   PHE   352     -22.968  -6.424 -13.365  1.00  4.24                
ATOM   4742  N   CYS   353     -22.322  -4.649 -14.416  1.00  3.99                
ATOM   4744  CA  CYS   353     -23.463  -3.828 -14.194  1.00  3.99                
ATOM   4746  CB  CYS   353     -23.039  -2.460 -13.705  1.00  3.99                
ATOM   4749  SG  CYS   353     -24.559  -1.411 -13.629  1.00  3.99                
ATOM   4751  C   CYS   353     -24.331  -3.716 -15.444  1.00  3.99                
ATOM   4752  O   CYS   353     -24.307  -2.723 -16.183  1.00  3.99                
ATOM   4753  N   ILE   354     -25.009  -4.844 -15.774  1.00  7.72                
ATOM   4755  CA  ILE   354     -25.772  -5.032 -17.061  1.00  7.72                
ATOM   4757  CB  ILE   354     -26.413  -6.451 -17.007  1.00  7.72                
ATOM   4759  CG2 ILE   354     -25.380  -7.531 -17.360  1.00  7.72                
ATOM   4763  CG1 ILE   354     -27.266  -6.703 -15.772  1.00  7.72                
ATOM   4766  CD1 ILE   354     -27.645  -8.156 -15.452  1.00  7.72                
ATOM   4770  C   ILE   354     -26.752  -3.886 -17.501  1.00  7.72                
ATOM   4771  O   ILE   354     -27.423  -3.269 -16.683  1.00  7.72                
ATOM   4772  N   PRO   355     -26.858  -3.599 -18.805  1.00  5.01                
ATOM   4773  CD  PRO   355     -26.057  -4.070 -19.916  1.00  5.01                
ATOM   4776  CG  PRO   355     -26.757  -3.618 -21.164  1.00  5.01                
ATOM   4779  CB  PRO   355     -27.522  -2.403 -20.697  1.00  5.01                
ATOM   4782  CA  PRO   355     -27.876  -2.745 -19.297  1.00  5.01                
ATOM   4784  C   PRO   355     -29.261  -3.323 -19.319  1.00  5.01                
ATOM   4785  O   PRO   355     -29.434  -4.493 -19.567  1.00  5.01                
ATOM   4786  N   THR   356     -30.328  -2.505 -19.056  1.00  9.06                
ATOM   4788  CA  THR   356     -31.683  -2.857 -19.339  1.00  9.06                
ATOM   4790  CB  THR   356     -32.625  -1.847 -18.677  1.00  9.06                
ATOM   4792  CG2 THR   356     -34.124  -2.096 -18.817  1.00  9.06                
ATOM   4796  OG1 THR   356     -32.204  -1.772 -17.327  1.00  9.06                
ATOM   4798  C   THR   356     -31.947  -2.858 -20.871  1.00  9.06                
ATOM   4799  O   THR   356     -31.285  -2.058 -21.520  1.00  9.06                
ATOM   4800  OXT THR   356     -32.770  -3.658 -21.433  1.00  9.06                
TER                   
ATOM   4801  C10 LIG   357      -4.228  -3.920  15.737  1.00  4.48                
ATOM   4802  C9  LIG   357      -4.249  -2.557  15.339  1.00  4.48                
ATOM   4803  C7  LIG   357      -3.346  -2.041  14.396  1.00  4.48                
ATOM   4804  C5  LIG   357      -3.588  -0.663  13.877  1.00  4.48                
ATOM   4809  C8  LIG   357      -3.195  -4.662  15.241  1.00  4.48                
ATOM   4811  C6  LIG   357      -2.364  -4.202  14.238  1.00  4.48                
ATOM   4813  C4  LIG   357      -2.428  -2.906  13.835  1.00  4.48                
ATOM   4814  C3  LIG   357      -1.504  -2.427  12.719  1.00  4.48                
ATOM   4817  N1  LIG   357      -1.609  -0.925  12.597  1.00  4.48                
ATOM   4818  C11 LIG   357      -0.721  -0.222  13.561  1.00  4.48                
ATOM   4822  C2  LIG   357      -2.986  -0.451  12.506  1.00  4.48                
ATOM   4824  C1  LIG   357      -2.914   0.978  11.924  1.00  4.48                
ATOM   4827  N2  LIG   357      -2.374   1.176  10.597  1.00  4.48                
ATOM   4829  C12 LIG   357      -1.022   1.203  10.444  1.00  4.48                
ATOM   4830  O   LIG   357      -0.227   1.636  11.315  1.00  4.48                
ATOM   4831  C13 LIG   357      -0.529   0.546   9.133  1.00  4.48                
ATOM   4832  C15 LIG   357      -0.844   1.357   7.787  1.00  4.48                
ATOM   4836  C14 LIG   357      -1.039  -0.940   8.871  1.00  4.48                
ATOM   4839  C16 LIG   357      -1.144  -0.893   7.298  1.00  4.48                
ATOM   4840  C17 LIG   357      -1.024   0.305   6.695  1.00  4.48                
ATOM   4841  C19 LIG   357      -1.017   0.522   5.344  1.00  4.48                
ATOM   4843  C21 LIG   357      -1.110  -0.575   4.489  1.00  4.48                
ATOM   4845  C20 LIG   357      -1.215  -1.878   5.037  1.00  4.48                
ATOM   4847  C18 LIG   357      -1.201  -2.014   6.464  1.00  4.48                
END
